# Supplementary material for: Metabolomic Profiling of the Responses of Planktonic and Biofilm Vibrio cholerae to Silver Nanoparticles
Source: Antibiotics (Basel). 2022 Nov 2;11(11):1534. doi: 10.3390/antibiotics11111534 (PMC9686607; doi:10.3390/antibiotics11111534)
Supplement: Supplementary file 1 [file antibiotics-11-01534-s001.zip]

Archive with 5 entries (4 files):
- Supplementary Tables S1, S2 AND S3_antibiotics-1991930 .xlsx
- Supplementary_antibiotics-1991930.pdf
- __MACOSX/
- __MACOSX/._Supplementary Tables 1, 2 AND 3_antibiotics-1991930 .xlsx
- __MACOSX/._Supplementary_antibiotics-1991930.pdf
