# Supplementary material for: Metabolomic Profiling of the Responses of Planktonic and Biofilm Vibrio cholerae to Silver Nanoparticles
Source: Antibiotics (Basel). 2022 Nov 2;11(11):1534. doi: 10.3390/antibiotics11111534 (PMC9686607; doi:10.3390/antibiotics11111534)
Supplement: Supplementary file 1 [file antibiotics-11-01534-s001.zip › Supplementary Tables S1, S2 AND S3_antibiotics-1991930 .xlsx]

## Sheet: Cover
Supplementary Information
TABLES
Metabolomic profiling of the response of planktonic and biofilm Vibrio cholerae to silver nanoparticles
Anaid Meza-Villezcas1-3¶, Rommel A. Carballo-Castañeda2, Aldo Moreno-Ulloa2, Alejandro Huerta-Saquero1*
1 Departamento de Bionanotecnología, Centro de Nanociencias y Nanotecnología, Universidad Nacional Autónoma de México, Ensenada, Baja California, México.
2 Departamento de Innovación Biomédica, Centro de Investigación Científica y de Educación Superior de Ensenada, Ensenada, Baja California, México
3 Departamento de Microbiología, Centro de Investigación Científica y de Educación Superior de Ensenada, Ensenada, Baja California, México
* Corresponding author
E-mail: saquero@ens.cnyn.unam.mx
Index of Supplementary Tables
S1 Table. List of all the putatively annotated metabolites by MS2 spectral matching against GNPS public spectral libraries.
S2 Table. List of all the top putatively annotated metabolites by in silico tool SIRIUS 4.9.12 and top chemical class assignment by CANOPUS algorithm.
S3 Table. List of all the putatively annotated metabolites by in silico tool MolDiscovery (1.0.0).

## Sheet: S1 Table
Table S1. List of all the putatively annotated metabolites by MS2 spectral matching against GNPS public spectral libraries.
Compound_Name	LibMZ	SpecMZ	MassDiff	MZErrorPPM	SharedPeaks	RT (min)	RT (s)	Smiles	INCHI	INCHI_AUX	LibraryQualityString	#Scan#	TIC_Query	InChIKey	InChIKey-Planar	superclass	class	subclass
12-Hydroxydodecanoic acid	199.169	199.17	0.000747681	3.754	5	25.3207	O=C(O)CCCCCCCCCCCO	InChI=1S/C12H24O3/c13-11-9-7-5-3-1-2-4-6-8-10-12(14)15/h13H,1-11H2,(H,14,15)	N/A	Bronze	141	31903.8	ZDHCZVWCTKTBRY-UHFFFAOYSA-N	ZDHCZVWCTKTBRY	Organic acids and derivatives	Hydroxy acids and derivatives	Medium-chain hydroxy acids and derivatives
1,4a-dimethyl-9-oxo-7-propan-2-yl-3,4,10,10a-tetrahydro-2H-phenanthrene-1-carboxylic acid	315.195	315.196	0.00100708	3.1951	8	26.3142	CC(C)c1ccc2c(c1)C(=O)CC1C(C)(C(=O)O)CCCC21C	InChI=1S/C20H26O3/c1-12(2)13-6-7-15-14(10-13)16(21)11-17-19(15,3)8-5-9-20(17,4)18(22)23/h6-7,10,12,17H,5,8-9,11H2,1-4H3,(H,22,23)	N/A	Bronze	1825	3566.64	MSWJSDLNPCSSNW-UHFFFAOYSA-N	MSWJSDLNPCSSNW	Lipids and lipid-like molecules	Prenol lipids	Diterpenoids
16-Hydroxyhexadecanoic acid	255.232	255.232	0.000152588	0.59784	7	26.4283	O=C(O)CCCCCCCCCCCCCCCO	InChI=1S/C16H32O3/c17-15-13-11-9-7-5-3-1-2-4-6-8-10-12-14-16(18)19/h17H,1-15H2,(H,18,19)	N/A	Bronze	878	6026.46	UGAGPNKCDRTDHP-UHFFFAOYSA-N	UGAGPNKCDRTDHP	Lipids and lipid-like molecules	Fatty Acyls	Fatty acids and conjugates
1-(hydroxyamino)pentadecan-2-ol	260.258	260.258	0	0	5	20.6867				Bronze	984	54341.6	N/A	N/A	N/A	N/A	N/A
(1R,2R)-methyl dihydrojasmonate	227.17	227.173	0.00300598	13.2323	7	25.3465	O=C(OC)CC1CCC(=O)C1CCCCC	InChI=1S/C13H22O3/c1-3-4-5-6-11-10(7-8-12(11)14)9-13(15)16-2/h10-11H,3-9H2,1-2H3	N/A	Gold	510	33528.5	KVWWIYGFBYDJQC-UHFFFAOYSA-N	KVWWIYGFBYDJQC	Lipids and lipid-like molecules	Fatty Acyls	Lineolic acids and derivatives
(6-methyl-6-azabicyclo[4.4.0]dec-2-yl)methyl 3-aminopropanoate, iodide	255.207	255.205	0.00170898	6.69647	11	21.5322	C[N+]12CCCCC1C(COC(=O)CCN)CCC2	InChI=1S/C14H27N2O2/c1-16-9-3-2-6-13(16)12(5-4-10-16)11-18-14(17)7-8-15/h12-13H,2-11,15H2,1H3/q+1	N/A	Bronze	874	18411.9	YUWVOVMUDMIUFN-UHFFFAOYSA-N	YUWVOVMUDMIUFN	Alkaloids and derivatives	Lupin alkaloids	Lupinine-type alkaloids
AC1L1X1Z	637.302	637.306	0.0045166	7.08707	19	28.5178	NCC1OC(OC2C(CO)OC(OC3C(O)C(N)CC(N)C3OC3OC(CN)C(O)C(O)C3N)C2O)C(N)C(O)C1O	InChI=1S/C23H46N6O13/c24-2-7-13(32)15(34)10(28)21(37-7)40-18-6(27)1-5(26)12(31)20(18)42-23-17(36)19(9(4-30)39-23)41-22-11(29)16(35)14(33)8(3-25)38-22/h5-23,30-36H,1-4,24-29H2/t5-,6+,7-,8+,9-,10-,11-,12+,13-,14-,15-,16-,17-,18-,19-,20-,21-,22?,23+/m1/s1	N/A	Bronze	3263	30513	PGBHMTALBVVCIT-UHFFFAOYSA-N	PGBHMTALBVVCIT	Organic oxygen compounds	Organooxygen compounds	Carbohydrates and carbohydrate conjugates
AdenineHCl	172.133	172.133	0	0	4	27.751	N/A	N/A	N/A	Bronze	32	40226.7	N/A	N/A	N/A	N/A	N/A
azelaic acid	189.112	189.112	0.000152588	0.806865	4	13.2842	O=C(O)CCCCCCCC(=O)O	InChI=1S/C9H16O4/c10-8(11)6-4-2-1-3-5-7-9(12)13/h1-7H2,(H,10,11)(H,12,13)	N/A	Bronze	76	3640.07	BDJRBEYXGGNYIS-UHFFFAOYSA-N	BDJRBEYXGGNYIS	Lipids and lipid-like molecules	Fatty Acyls	Fatty acids and conjugates
DIPALMITOYL CEPHALIN	692.523	692.522	0.0010376	1.49829	13	33.8552	CCCCCCCCCCCCCCCC(=O)OCC(COP(=O)(O)OCCN)OC(=O)CCCCCCCCCCCCCCC	InChI=1S/C37H74NO8P/c1-3-5-7-9-11-13-15-17-19-21-23-25-27-29-36(39)43-33-35(34-45-47(41,42)44-32-31-38)46-37(40)30-28-26-24-22-20-18-16-14-12-10-8-6-4-2/h35H,3-34,38H2,1-2H3,(H,41,42)	N/A	Bronze	3359	27407.9	SLKDGVPOSSLUAI-UHFFFAOYSA-N	SLKDGVPOSSLUAI	Lipids and lipid-like molecules	Glycerophospholipids	Glycerophosphoethanolamines
linderalactone	262.144	262.157	0.0130005	49.5929	4	19.329	C/C1=C\CCC2=C[C@@H](OC2=O)c2c(C)coc2C1	InChI=1S/C15H16O3/c1-9-4-3-5-11-7-13(18-15(11)16)14-10(2)8-17-12(14)6-9/h4,7-8,13H,3,5-6H2,1-2H3/b9-4+/t13-/m1/s1	N/A	Bronze	1013	3400.52	LWCKQMHMTSRRAA-QGQQYVBWSA-N	LWCKQMHMTSRRAA	Organoheterocyclic compounds	Dihydrofurans	Furanones
Massbank: Lauramidopropyl betaine|3-(Dodecanoylamino)propyl(carboxymethyl)dimethylammonium|carboxymethyl-[3-(dodecanoylamino)propyl]-dimethylazanium	343.296	343.296	0	0	6	23.7638	CCCCCCCCCCCC(=O)NCCC[N+](C)(C)CC(O)=O	1S/C19H38N2O3/c1-4-5-6-7-8-9-10-11-12-14-18(22)20-15-13-16-21(2,3)17-19(23)24/h4-17H2,1-3H3,(H-,20,22,23,24)/p+1	N/A	Bronze	2207	24224.6	MRUAUOIMASANKQ-UHFFFAOYSA-O	MRUAUOIMASANKQ	Organic acids and derivatives	Carboxylic acids and derivatives	Amino acids, peptides, and analogues
Massbank:LU030803 Lauryldiethanolamine|2-[dodecyl(2-hydroxyethyl)amino]ethanol	274.274	274.275	0.00100708	3.6718	9	24.696	CCCCCCCCCCCCN(CCO)CCO	1S/C16H35NO2/c1-2-3-4-5-6-7-8-9-10-11-12-17(13-15-18)14-16-19/h18-19H,2-16H2,1H3	N/A	Bronze	1240	10422.3	NKFNBVMJTSYZDV-UHFFFAOYSA-N	NKFNBVMJTSYZDV	Organic nitrogen compounds	Organonitrogen compounds	Amines
Massbank:LU052303 Acetyl tributyl citrate|tributyl 2-acetyloxypropane-1,2,3-tricarboxylate	403.233	403.233	0	0	8	27.867	CCCCOC(=O)CC(CC(=O)OCCCC)(OC(C)=O)C(=O)OCCCC	1S/C20H34O8/c1-5-8-11-25-17(22)14-20(28-16(4)21,19(24)27-13-10-7-3)15-18(23)26-12-9-6-2/h5-15H2,1-4H3	N/A	Bronze	2724	9761.1	QZCLKYGREBVARF-UHFFFAOYSA-N	QZCLKYGREBVARF	Organic acids and derivatives	Carboxylic acids and derivatives	Tetracarboxylic acids and derivatives
Massbank:LU061003 Tris(2-butoxyethyl) phosphate	399.251	399.251	0	0	8	26.8905	CCCCOCCOP(=O)(OCCOCCCC)OCCOCCCC	1S/C18H39O7P/c1-4-7-10-20-13-16-23-26(19,24-17-14-21-11-8-5-2)25-18-15-22-12-9-6-3/h4-18H2,1-3H3	N/A	Bronze	2714	13508.9	WTLBZVNBAKMVDP-UHFFFAOYSA-N	WTLBZVNBAKMVDP	Organic acids and derivatives	Organic phosphoric acids and derivatives	Phosphate esters
Massbank:LU080702 Azacyclotridecan-2-one	198.185	198.185	0	0	6	19.9302	O=C1CCCCCCCCCCCN1	1S/C12H23NO/c14-12-10-8-6-4-2-1-3-5-7-9-11-13-12/h1-11H2,(H,13,14)	N/A	Bronze	104	109489	JHWNWJKBPDFINM-UHFFFAOYSA-N	JHWNWJKBPDFINM	N/A	N/A	N/A
MoNA:936691 DBP	279.159	279.16	0.00100708	3.60755	4	27.0505	CCCCOC(=O)c1ccccc1C(=O)OCCCC	InChI=1S/C16H22O4/c1-3-5-11-19-15(17)13-9-7-8-10-14(13)16(18)20-12-6-4-2/h7-10H,3-6,11-12H2,1-2H3	N/A	Bronze	1287	2990.15	DOIRQSBPFJWKBE-UHFFFAOYSA-N	DOIRQSBPFJWKBE	Benzenoids	Benzene and substituted derivatives	Benzoic acids and derivatives
NCGC00164361-03!decanedioic acid	203.128	203.128	0	0	7	16.1905	OC(=O)CCCCCCCCC(O)=O	InChI=1S/C10H18O4/c11-9(12)7-5-3-1-2-4-6-8-10(13)14/h1-8H2,(H,11,12)(H,13,14)	N/A	Gold	161	24501.1	CXMXRPHRNRROMY-UHFFFAOYSA-N	CXMXRPHRNRROMY	Lipids and lipid-like molecules	Fatty Acyls	Fatty acids and conjugates
NCGC00347704-02_C24H32O7_2H-Oxireno[1,10a]phenanthro[3,2-b]furan-10(11bH)-one, 5,7-bis(acetyloxy)-3,3a,4,5,6,7,7a,7b,8,8a-decahydro-4,4,7a,11-tetramethyl-, (1aS,3aR,5S,7S,7aR,7bS,8aR,11bR)-	415.211	415.212	0.00100708	2.42547	5	24.9765	CC(=O)O[C@H]1C[C@H](OC(C)=O)[C@]2(C)[C@H](CC[C@@]34O[C@@H]3C/5=C(C)/C(=O)O[C@@H]5C[C@@H]24)C1(C)C	InChI=1S/C24H32O7/c1-11-19-14(30-21(11)27)9-16-23(6)15(7-8-24(16)20(19)31-24)22(4,5)17(28-12(2)25)10-18(23)29-13(3)26/h14-18,20H,7-10H2,1-6H3/t14-,15-,16+,17+,18+,20-,23-,24+/m1/s1	N/A	Gold	2778	244518	YOELDOOOBJSHSZ-SRFZOMHBSA-N	YOELDOOOBJSHSZ	N/A	N/A	N/A
NCGC00385123-01_C22H30O6_7b,9-Dihydroxy-3-(hydroxymethyl)-1,1,6,8-tetramethyl-5-oxo-1,1a,1b,4,4a,5,7a,7b,8,9-decahydro-9aH-cyclopropa[3,4]benzo[1,2-e]azulen-9a-yl acetate	432.238	432.238	0	0	5	24.9822	CC1C(O)C2(OC(C)=O)C(C3\C=C(CO)/CC4C(\C=C(C)/C4=O)C13O)C2(C)C	InChI=1S/C22H30O6/c1-10-6-15-14(17(10)25)7-13(9-23)8-16-18-20(4,5)22(18,28-12(3)24)19(26)11(2)21(15,16)27/h6,8,11,14-16,18-19,23,26-27H,7,9H2,1-5H3	N/A	Gold	2887	179238	WZYGIALDVOKLLL-UHFFFAOYSA-N	WZYGIALDVOKLLL	Lipids and lipid-like molecules	Prenol lipids	Diterpenoids
Octinoxate	291.195	291.196	0.000518799	1.78162	6	26.2912	CCCCC(CC)COC(=O)C=Cc1ccc(OC)cc1	InChI=1S/C18H26O3/c1-4-6-7-15(5-2)14-21-18(19)13-10-16-8-11-17(20-3)12-9-16/h8-13,15H,4-7,14H2,1-3H3		Bronze	1454	2965.65	YBGZDTIWKVFICR-UHFFFAOYSA-N	YBGZDTIWKVFICR	Phenylpropanoids and polyketides	Cinnamic acids and derivatives	Cinnamic acid esters
oleic acid	265.253	265.253	0.000396729	1.49566	8	28.995	CCCCCCCCC=CCCCCCCCC(=O)O	InChI=1S/C18H34O2/c1-2-3-4-5-6-7-8-9-10-11-12-13-14-15-16-17-18(19)20/h9-10H,2-8,11-17H2,1H3,(H,19,20)/b10-9-	N/A	Bronze	1141	3544.2	ZQPPMHVWECSIRJ-UHFFFAOYSA-N	ZQPPMHVWECSIRJ	Lipids and lipid-like molecules	Fatty Acyls	Fatty acids and conjugates
OMEGA-HYDROXYDODECANOATE	181.159	181.16	0.00100708	5.55909	6	19.9772	OCCCCCCCCCCCC(O)=O	InChI=1S/C12H24O3/c13-11-9-7-5-3-1-2-4-6-8-10-12(14)15/h13H,1-11H2,(H,14,15)	N/A	Gold	52	22878	ZDHCZVWCTKTBRY-UHFFFAOYSA-N	ZDHCZVWCTKTBRY	Organic acids and derivatives	Hydroxy acids and derivatives	Medium-chain hydroxy acids and derivatives
PC(16:0/18:0); [M+H]+ C42H85N1O8P1	761.593	761.586	0.00701904	9.21626	4	28.2203	N/A	N/A	N/A	Gold	3478	2759.52	N/A	N/A	N/A	N/A	N/A
PG-DEG (32:1)	693.54	693.524	0.0159912	23.0574	7	27.4635	N/A	N/A	N/A	Bronze	3360	4480.61	N/A	N/A	N/A	N/A	N/A
Spectral Match to 1-(9Z-Octadecenoyl)-sn-glycero-3-phosphoethanolamine from NIST14	480.308	480.308	0	0	8	26.3608	CCCCCCCC/C=C\CCCCCCCC(=O)OC[C@H](COP(=O)(O)OCCN)O	InChI=1S/C23H46NO7P/c1-2-3-4-5-6-7-8-9-10-11-12-13-14-15-16-17-23(26)29-20-22(25)21-31-32(27,28)30-19-18-24/h9-10,22,25H,2-8,11-21,24H2,1H3,(H,27,28)/b10-9-/t22-/m1/s1	N/A	Bronze	3032	5174.62	PYVRVRFVLRNJLY-MZMPXXGTSA-N	PYVRVRFVLRNJLY	Lipids and lipid-like molecules	Glycerophospholipids	Glycerophosphoethanolamines
Spectral Match to 1-Hexadecanoyl-2-(9Z-octadecenoyl)-sn-glycero-3-phosphocholine from NIST14	760.586	760.585	0.000976562	1.28396	9	27.8427	CCCCCCCCCCCCCCCC(=O)OC[C@H](COP(=O)([O-])OCC[N+](C)(C)C)OC(=O)CCCCCCC/C=C\CCCCCCCC	InChI=1S/C42H82NO8P/c1-6-8-10-12-14-16-18-20-21-23-25-27-29-31-33-35-42(45)51-40(39-50-52(46,47)49-37-36-43(3,4)5)38-48-41(44)34-32-30-28-26-24-22-19-17-15-13-11-9-7-2/h20-21,40H,6-19,22-39H2,1-5H3/b21-20-/t40-/m1/s1	N/A	Bronze	3477	31510.9	WTJKGGKOPKCXLL-VYOBOKEXSA-N	WTJKGGKOPKCXLL	Lipids and lipid-like molecules	Glycerophospholipids	Glycerophosphocholines
Spectral Match to 1-Hexadecanoyl-2-(9Z-octadecenoyl)-sn-glycero-3-phosphoethanolamine from NIST14	718.537	718.538	0.0010376	1.44404	16	27.5867	CCCCCCCCCCCCCCCC(=O)OC[C@H](COP(=O)(O)OCCN)OC(=O)CCCCCCC/C=C\CCCCCCCC	InChI=1S/C39H76NO8P/c1-3-5-7-9-11-13-15-17-18-20-22-24-26-28-30-32-39(42)48-37(36-47-49(43,44)46-34-33-40)35-45-38(41)31-29-27-25-23-21-19-16-14-12-10-8-6-4-2/h17-18,37H,3-16,19-36,40H2,1-2H3,(H,43,44)/b18-17-/t37-/m1/s1	N/A	Bronze	3414	53198.4	FHQVHHIBKUMWTI-OTMQOFQLSA-N	FHQVHHIBKUMWTI	Lipids and lipid-like molecules	Glycerophospholipids	Glycerophosphoethanolamines
Spectral Match to 1-Hexadecanoyl-sn-glycerol from NIST14	331.285	331.286	0.00100708	3.03992	11	28.2892	CCCCCCCCCCCCCCCC(=O)OC[C@H](CO)O	InChI=1S/C19H38O4/c1-2-3-4-5-6-7-8-9-10-11-12-13-14-15-19(22)23-17-18(21)16-20/h18,20-21H,2-17H2,1H3/t18-/m0/s1	N/A	Bronze	2111	70975.6	QHZLMUACJMDIAE-SFHVURJKSA-N	QHZLMUACJMDIAE	Lipids and lipid-like molecules	Glycerolipids	Monoradylglycerols
Spectral Match to 1-Palmitoyl-2-hydroxy-sn-glycero-3-phosphoethanolamine from NIST14	454.293	454.294	0.00100708	2.21681	12	26.2762	N/A	N/A	N/A	Bronze	2965	18091.5	N/A	N/A	N/A	N/A	N/A
Spectral Match to 1-Palmitoyl-2-linoleoyl-sn-glycero-3-phosphocholine from NIST14	758.569	758.57	0.0010376	1.36784	5	26.9338	N/A	N/A	N/A	Bronze	3475	77903.2	N/A	N/A	N/A	N/A	N/A
Spectral Match to 1-Stearoyl-2-linoleoyl-sn-glycero-3-phosphocholine from NIST14	786.599	786.602	0.00299072	3.80209	6	26.6348	CCCCCCCCCCCCCCCCCC(=O)OC[C@H](COP(=O)([O-])OCC[N+](C)(C)C)OC(=O)CCCCCCC/C=C\C/C=C\CCCCC	InChI=1S/C44H84NO8P/c1-6-8-10-12-14-16-18-20-22-24-26-28-30-32-34-36-43(46)50-40-42(41-52-54(48,49)51-39-38-45(3,4)5)53-44(47)37-35-33-31-29-27-25-23-21-19-17-15-13-11-9-7-2/h15,17,21,23,42H,6-14,16,18-20,22,24-41H2,1-5H3/b17-15-,23-21-/t42-/m1/s1	N/A	Bronze	3498	244138	FORFDCPQKJHEBF-VPUSDGANSA-N	FORFDCPQKJHEBF	Lipids and lipid-like molecules	Glycerophospholipids	Glycerophosphocholines
Spectral Match to 1-Stearoyl-2-linoleoyl-sn-glycero-3-phosphoethanolamine from NIST14	744.552	744.554	0.00201416	2.7052	11	33.799	N/A	N/A	N/A	Bronze	3456	83171.6	N/A	N/A	N/A	N/A	N/A
Spectral Match to 3,5-Dimethyladamantan-1-amine from NIST14	163.148	163.148	0	0	4	20.3465	N/A	N/A	N/A	Bronze	11	8449.2	N/A	N/A	N/A	N/A	N/A
Spectral Match to 9(10)-EpOME from NIST14	279.232	279.232	0	0	5	25.2312	CCCCC/C=C\CC1C(O1)CCCCCCCC(=O)O	InChI=1S/C18H32O3/c1-2-3-4-5-7-10-13-16-17(21-16)14-11-8-6-9-12-15-18(19)20/h7,10,16-17H,2-6,8-9,11-15H2,1H3,(H,19,20)/b10-7-	N/A	Bronze	1290	5557.84	FBUKMFOXMZRGRB-YFHOEESVSA-N	FBUKMFOXMZRGRB	Lipids and lipid-like molecules	Fatty Acyls	Fatty acids and conjugates
Spectral Match to 9-Octadecenamide, (Z)- from NIST14	282.279	282.281	0.00201416	7.13535	9	28.75	CCCCCCCC/C=C\CCCCCCCC(=O)N	InChI=1S/C18H35NO/c1-2-3-4-5-6-7-8-9-10-11-12-13-14-15-16-17-18(19)20/h9-10H,2-8,11-17H2,1H3,(H2,19,20)/b10-9-	N/A	Bronze	1314	90842	FATBGEAMYMYZAF-KTKRTIGZSA-N	FATBGEAMYMYZAF	Lipids and lipid-like molecules	Fatty Acyls	Fatty amides
Spectral Match to Arachidonoylthio-PC from NIST14	784.584	784.585	0.0010376	1.32248	6	28.4	CCCCCCCCCCCCCCCCOC[C@H](COP(=O)([O-])OCC[N+](C)(C)C)SC(=O)CCC/C=C\C/C=C\C/C=C\C/C=C\CCCCC	InChI=1S/C44H82NO6PS/c1-6-8-10-12-14-16-18-20-22-23-24-25-27-29-31-33-35-37-44(46)53-43(42-51-52(47,48)50-40-38-45(3,4)5)41-49-39-36-34-32-30-28-26-21-19-17-15-13-11-9-7-2/h14,16,20,22,24-25,29,31,43H,6-13,15,17-19,21,23,26-28,30,32-42H2,1-5H3/b16-14-,22-20-,25-24-,31-29-/t43-/m1/s1	N/A	Bronze	3497	8817.71	YDSCLGYBUIDZNF-WWBBCYQPSA-N	YDSCLGYBUIDZNF	Organic nitrogen compounds	Organonitrogen compounds	Quaternary ammonium salts
Spectral Match to Benzyldodecyldimethylammonium from NIST14	304.301	304.292	0.00900269	29.5848	5	27.2922	N/A	N/A	N/A	Bronze	1716	20721.2	N/A	N/A	N/A	N/A	N/A
Spectral Match to Benzyltetradecyldimethylammonium from NIST14	332.331	332.327	0.0039978	12.0296	4	28.3968	N/A	N/A	N/A	Bronze	2119	3887.17	N/A	N/A	N/A	N/A	N/A
Spectral Match to Cyclohexasiloxane, dodecamethyl- from NIST14	445.121	445.12	0.00100708	2.26249	8	27.9658	C[Si]1(O[Si](O[Si](O[Si](O[Si](O[Si](O1)(C)C)(C)C)(C)C)(C)C)(C)C)C	InChI=1S/C12H36O6Si6/c1-19(2)13-20(3,4)15-22(7,8)17-24(11,12)18-23(9,10)16-21(5,6)14-19/h1-12H3	N/A	Bronze	2917	13722.1	IUMSDRXLFWAGNT-UHFFFAOYSA-N	IUMSDRXLFWAGNT	Organometallic compounds	Organometalloid compounds	Organosilicon compounds
Spectral Match to Cyclopentasiloxane, decamethyl- from NIST14	371.102	371.102	0	0	10	28.7405	C[Si]1(O[Si](O[Si](O[Si](O[Si](O1)(C)C)(C)C)(C)C)(C)C)C	InChI=1S/C10H30O5Si5/c1-16(2)11-17(3,4)13-19(7,8)15-20(9,10)14-18(5,6)12-16/h1-10H3	N/A	Bronze	2483	38536.7	XMSXQFUHVRWGNA-UHFFFAOYSA-N	XMSXQFUHVRWGNA	Organometallic compounds	Organometalloid compounds	Organosilicon compounds
Spectral Match to Cyclotrisiloxane, hexamethyl- from NIST14	223.064	223.064	0	0	8	21.1385	C[Si]1(O[Si](O[Si](O1)(C)C)(C)C)C	InChI=1S/C6H18O3Si3/c1-10(2)7-11(3,4)9-12(5,6)8-10/h1-6H3	N/A	Bronze	306	31580.4	HTDJPCNNEPUOOQ-UHFFFAOYSA-N	HTDJPCNNEPUOOQ	Organometallic compounds	Organometalloid compounds	Organosilicon compounds
Spectral Match to Dibutyl adipate from NIST14	259.19	259.19	0	0	7	27.0722	N/A	N/A	N/A	Bronze	965	9609.02	N/A	N/A	N/A	N/A	N/A
Spectral Match to Dibutyl phthalate from NIST14	279.16	279.16	0	0	6	27.0283	CCCCOC(=O)C1=CC=CC=C1C(=O)OCCCC	InChI=1S/C16H22O4/c1-3-5-11-19-15(17)13-9-7-8-10-14(13)16(18)20-12-6-4-2/h7-10H,3-6,11-12H2,1-2H3	N/A	Bronze	1285	56866.4	DOIRQSBPFJWKBE-UHFFFAOYSA-N	DOIRQSBPFJWKBE	Benzenoids	Benzene and substituted derivatives	Benzoic acids and derivatives
Spectral Match to Dodecanedioic acid from NIST14	213.148	213.149	0.00100708	4.72479	7	21.288	C(CCCCCC(=O)O)CCCCC(=O)O	InChI=1S/C12H22O4/c13-11(14)9-7-5-3-1-2-4-6-8-10-12(15)16/h1-10H2,(H,13,14)(H,15,16)	N/A	Bronze	256	10388.8	TVIDDXQYHWJXFK-UHFFFAOYSA-N	TVIDDXQYHWJXFK	Lipids and lipid-like molecules	Fatty Acyls	Fatty acids and conjugates
Spectral Match to Glycerol 1-myristate from NIST14	303.253	303.254	0.00100708	3.32092	7	27.3727	CCCCCCCCCCCCCC(=O)OCC(CO)O	InChI=1S/C17H34O4/c1-2-3-4-5-6-7-8-9-10-11-12-13-17(20)21-15-16(19)14-18/h16,18-19H,2-15H2,1H3	N/A	Bronze	1695	8736.1	DCBSHORRWZKAKO-UHFFFAOYSA-N	DCBSHORRWZKAKO	Lipids and lipid-like molecules	Glycerolipids	Monoradylglycerols
Spectral Match to Glycerol 1-stearate from NIST14	359.316	359.318	0.00198364	5.52061	6	29.419	CCCCCCCCCCCCCCCCCC(=O)OCC(CO)O	InChI=1S/C21H42O4/c1-2-3-4-5-6-7-8-9-10-11-12-13-14-15-16-17-21(24)25-19-20(23)18-22/h20,22-23H,2-19H2,1H3	N/A	Bronze	2400	14632.3	VBICKXHEKHSIBG-UHFFFAOYSA-N	VBICKXHEKHSIBG	Lipids and lipid-like molecules	Glycerolipids	Monoradylglycerols
Spectral Match to (-)-Isolongifolol from NIST14	205.195	205.195	0	0	5	27.4353	C[C@@]12CCCC([C@@H]3[C@H]1CC[C@@H]3[C@@H]2CO)(C)C	InChI=1S/C15H26O/c1-14(2)7-4-8-15(3)11-6-5-10(13(11)14)12(15)9-16/h10-13,16H,4-9H2,1-3H3/t10-,11-,12+,13+,15-/m1/s1	N/A	Bronze	168	6856.29	VZJHQHUOVIDRCF-DGMCESFYSA-N	VZJHQHUOVIDRCF	Lipids and lipid-like molecules	Prenol lipids	Sesquiterpenoids
Spectral Match to Isomyristic acid from NIST14	229.216	229.216	0	0	4	28.2493	N/A	N/A	N/A	Bronze	619	2452.68	N/A	N/A	N/A	N/A	N/A
Spectral Match to Lauric acid leelamide from NIST14	200.201	200.201	0	0	5	26.3805	N/A	N/A	N/A	Bronze	151	4560.31	N/A	N/A	N/A	N/A	N/A
Spectral Match to Octadecanamide from NIST14	284.295	284.295	0	0	10	30.117	N/A	N/A	N/A	Bronze	1362	24988	N/A	N/A	N/A	N/A	N/A
Spectral Match to Palmitamide from NIST14	256.263	256.264	0.00100708	3.92987	12	28.608	CCCCCCCCCCCCCCCC(=O)N	InChI=1S/C16H33NO/c1-2-3-4-5-6-7-8-9-10-11-12-13-14-15-16(17)18/h2-15H2,1H3,(H2,17,18)	N/A	Bronze	900	61100.1	HSEMFIZWXHQJAE-UHFFFAOYSA-N	HSEMFIZWXHQJAE	Lipids and lipid-like molecules	Fatty Acyls	Fatty amides
VITAMIN K1	226.182	226.182	0.000183105	0.809549	8	29.2735	CC(=CCC1=C(C)C(=O)c2ccccc2C1=O)CCCC(C)CCCC(C)CCCC(C)C	InChI=1S/C31H46O2/c1-22(2)12-9-13-23(3)14-10-15-24(4)16-11-17-25(5)20-21-27-26(6)30(32)28-18-7-8-19-29(28)31(27)33/h7-8,18-20,22-24H,9-17,21H2,1-6H3/b25-20+	N/A	Bronze	345	8574.62	MBWXNTAXLNYFJB-UHFFFAOYSA-N	MBWXNTAXLNYFJB	Lipids and lipid-like molecules	Prenol lipids	Quinone and hydroquinone lipids

## Sheet: S2 Table
Table S2. List of all the top putatively annotated metabolites by in silico tool SIRIUS 4.9.12 and top chemical class asignmient by CANOPUS algorithm
ConfidenceScore	name	molecularFormula	adduct	ionMass (m/z)	RT (min)	InChIkey2D	InChI	smiles	subclass_CANOPUS	class_CANOPUS	superclass_CANOPUS
0.997347	[(2R)-4-amino-4-oxobutan-2-yl] (2S)-6-[hexadecanoyl(hydroxy)amino]-2-[[(4R)-1,3-oxazolidine-4-carbonyl]amino]hexanoate	C30H56N4O7	[M + H]+	585.422	26.023	HPPHIEXSTWPSPA	InChI=1S/C30H56N4O7/c1-3-4-5-6-7-8-9-10-11-12-13-14-15-19-28(36)34(39)20-17-16-18-25(30(38)41-24(2)21-27(31)35)33-29(37)26-22-40-23-32-26/h24-26,32,39H,3-23H2,1-2H3,(H2,31,35)(H,33,37)	CCCCCCCCCCCCCCCC(=O)N(CCCCC(C(=O)OC(C)CC(=O)N)NC(=O)C1COCN1)O	Amino acids, peptides, and analogues	Carboxylic acids and derivatives	Organic acids and derivatives
0.997027	Dilauroylphosphatidylserine	C30H58NO10P	[M + H]+	624.387	27.1665	RHODCGQMKYNKED	InChI=1S/C30H58NO10P/c1-3-5-7-9-11-13-15-17-19-21-28(32)38-23-26(24-39-42(36,37)40-25-27(31)30(34)35)41-29(33)22-20-18-16-14-12-10-8-6-4-2/h26-27H,3-25,31H2,1-2H3,(H,34,35)(H,36,37)	CCCCCCCCCCCC(=O)OCC(COP(=O)(O)OCC(C(=O)O)N)OC(=O)CCCCCCCCCCC	Glycerophosphocholines	Glycerophospholipids	Lipids and lipid-like molecules
0.995654	Undecyl-b-D-maltoside	C23H44O11	[M + H]+	497.296	18.3045	UYEMNFYVTFDKRG	InChI=1S/C23H44O11/c1-2-3-4-5-6-7-8-9-10-11-31-22-20(30)18(28)21(15(13-25)33-22)34-23-19(29)17(27)16(26)14(12-24)32-23/h14-30H,2-13H2,1H3	CCCCCCCCCCCOC1C(C(C(C(O1)CO)OC2C(C(C(C(O2)CO)O)O)O)O)O	Unassigned	Saccharolipids	Lipids and lipid-like molecules
0.986084	tris(1-aminopropan-2-yl) borate	C9H24BN3O3	[M + K]+	271.158	19.904	SMIBBGLDGBPYJI	InChI=1S/C9H24BN3O3/c1-7(4-11)14-10(15-8(2)5-12)16-9(3)6-13/h7-9H,4-6,11-13H2,1-3H3	B(OC(C)CN)(OC(C)CN)OC(C)CN	Amino acids, peptides, and analogues	Carboxylic acids and derivatives	Organic acids and derivatives
0.979506	Epitope ID:153524	C29H56NO10P	[M + H]+	610.371	26.9253	CDZVJFRXJAUXPP	InChI=1S/C29H56NO10P/c1-5-6-7-8-9-10-11-12-13-14-15-16-17-20-28(33)37-24-26(40-29(34)21-18-19-27(31)32)25-39-41(35,36)38-23-22-30(2,3)4/h26H,5-25H2,1-4H3,(H-,31,32,35,36)/p+1	CCCCCCCCCCCCCCCC(=O)OCC(COP(=O)(O)OCC[N+](C)(C)C)OC(=O)CCCC(=O)O	Amino acids, peptides, and analogues	Carboxylic acids and derivatives	Organic acids and derivatives
0.977915	Decyloctaglycol	C26H54O9	[M + H]+	511.384	26.609	UJMHIOBAHVUDGS	InChI=1S/C26H54O9/c1-2-3-4-5-6-7-8-9-11-28-13-15-30-17-19-32-21-23-34-25-26-35-24-22-33-20-18-31-16-14-29-12-10-27/h27H,2-26H2,1H3	CCCCCCCCCCOCCOCCOCCOCCOCCOCCOCCOCCO	Unassigned	Unassigned	Lipids and lipid-like molecules
0.973519	(4S)-4-[[(2S)-2-[[(2S)-2-[[(2S,3S)-2-[[(2S)-2-aminopropanoyl]amino]-3-methylpentanoyl]amino]propanoyl]amino]-3-phenylpropanoyl]amino]-5-[[(2S)-1-[[(1S)-1-carboxyethyl]amino]-1-oxo-3-phenylpropan-2-yl]amino]-5-oxopentanoic acid	C38H53N7O10	[M + Na]+	790.38	24.2042	GIEXXCCCCFQAIN	InChI=1S/C38H53N7O10/c1-6-21(2)31(45-32(48)22(3)39)37(53)40-23(4)33(49)43-29(20-26-15-11-8-12-16-26)36(52)42-27(17-18-30(46)47)34(50)44-28(19-25-13-9-7-10-14-25)35(51)41-24(5)38(54)55/h7-16,21-24,27-29,31H,6,17-20,39H2,1-5H3,(H,40,53)(H,41,51)(H,42,52)(H,43,49)(H,44,50)(H,45,48)(H,46,47)(H,54,55)	CCC(C)C(C(=O)NC(C)C(=O)NC(CC1=CC=CC=C1)C(=O)NC(CCC(=O)O)C(=O)NC(CC2=CC=CC=C2)C(=O)NC(C)C(=O)O)NC(=O)C(C)N	Amino acids, peptides, and analogues	Carboxylic acids and derivatives	Organic acids and derivatives
0.971394	2-[2-Chloro-2-(trimethylazaniumyl)ethyl]-3-oxooctanoate	C13H24ClNO3	[M + H]+	278.153	22.1925	PSBCTNJHBJBZJM	InChI=1S/C13H24ClNO3/c1-5-6-7-8-11(16)10(13(17)18)9-12(14)15(2,3)4/h10,12H,5-9H2,1-4H3/p+1	CCCCCC(=O)C(CC([N+](C)(C)C)Cl)C(=O)O	Fatty acids and conjugates	Fatty Acyls	Lipids and lipid-like molecules
0.970083	H-Leu-Val-Val-Asn-al	C20H37N5O5	[M + Na]+	450.269	22.0815	PVFIKIDSRNNTRX	InChI=1S/C20H37N5O5/c1-10(2)7-14(21)18(28)24-17(12(5)6)20(30)25-16(11(3)4)19(29)23-13(9-26)8-15(22)27/h9-14,16-17H,7-8,21H2,1-6H3,(H2,22,27)(H,23,29)(H,24,28)(H,25,30)	CC(C)CC(C(=O)NC(C(C)C)C(=O)NC(C(C)C)C(=O)NC(CC(=O)N)C=O)N	Amino acids, peptides, and analogues	Carboxylic acids and derivatives	Organic acids and derivatives
0.968411	(2R)-2-[(2R)-2-[(2S)-2-[(2S)-2-[2-[(2R)-2-ethoxypropoxy]propoxy]propoxy]propoxy]propoxy]-1-methoxypropane	C21H44O7	[M + H3N + H]+	426.343	26.0755	ZVNBOWIKQXMKKM	InChI=1S/C21H44O7/c1-9-23-17(3)11-25-19(5)13-27-21(7)15-28-20(6)14-26-18(4)12-24-16(2)10-22-8/h16-21H,9-15H2,1-8H3	CCOC(C)COC(C)COC(C)COC(C)COC(C)COC(C)COC	Triradylcglycerols	Glycerolipids	Lipids and lipid-like molecules
0.962945	Biomide taps	C26H47NO7	[M + H3N + H]+	503.368	21.5263	SGTYQWGEVAMVKB	InChI=1S/C26H47NO7/c1-6-7-8-9-10-11-12-13-14-15-16-17-18-25(33-22(4)30)26(34-23(5)31)24(27-20(2)28)19-32-21(3)29/h24-26H,6-19H2,1-5H3,(H,27,28)	CCCCCCCCCCCCCCC(C(C(COC(=O)C)NC(=O)C)OC(=O)C)OC(=O)C	Amino acids, peptides, and analogues	Carboxylic acids and derivatives	Organic acids and derivatives
0.962792	Nonioside G	C34H60O18	[M + Na]+	779.364	22.8095	PBQNNOWXXBNMLW	InChI=1S/C34H60O18/c1-3-5-7-9-11-13-21(36)46-16-19-24(39)27(42)30(45)33(49-19)52-31-28(43)25(40)20(50-34(31)51-22(37)14-12-10-8-6-4-2)17-47-32-29(44)26(41)23(38)18(15-35)48-32/h18-20,23-35,38-45H,3-17H2,1-2H3	CCCCCCCC(=O)OCC1C(C(C(C(O1)OC2C(C(C(OC2OC(=O)CCCCCCC)COC3C(C(C(C(O3)CO)O)O)O)O)O)O)O)O	Unassigned	Saccharolipids	Lipids and lipid-like molecules
0.961701	Phepropeptin C	C38H60N6O6	[M + K]+	735.426	18.9998	AKQUYKYHJPCGHJ	InChI=1S/C38H60N6O6/c1-9-25(8)32-37(49)41-28(19-23(4)5)34(46)42-30(21-26-14-11-10-12-15-26)38(50)44-17-13-16-31(44)36(48)40-27(18-22(2)3)33(45)39-29(20-24(6)7)35(47)43-32/h10-12,14-15,22-25,27-32H,9,13,16-21H2,1-8H3,(H,39,45)(H,40,48)(H,41,49)(H,42,46)(H,43,47)	CCC(C)C1C(=O)NC(C(=O)NC(C(=O)N2CCCC2C(=O)NC(C(=O)NC(C(=O)N1)CC(C)C)CC(C)C)CC3=CC=CC=C3)CC(C)C	Unassigned	Unassigned	Unassigned
0.961111	(2R)-2-[(2R)-2-[(2S)-2-[(2S)-2-[2-[(2R)-2-ethoxypropoxy]propoxy]propoxy]propoxy]propoxy]-1-methoxypropane	C21H44O7	[M + H]+	409.317	26.0755	ZVNBOWIKQXMKKM	InChI=1S/C21H44O7/c1-9-23-17(3)11-25-19(5)13-27-21(7)15-28-20(6)14-26-18(4)12-24-16(2)10-22-8/h16-21H,9-15H2,1-8H3	CCOC(C)COC(C)COC(C)COC(C)COC(C)COC(C)COC	Triradylcglycerols	Glycerolipids	Lipids and lipid-like molecules
0.958964	N-[4-[[[(15-Methyl-1-oxohexadecyl)amino]acetyl]amino]-4-deoxy-beta-L-glycero-L-manno-heptopyranosyl]-9H-purin-6-amine	C31H53N7O7	[M + Na]+	658.394	24.31	CTJGZJZCMJFVRH	InChI=1S/C31H53N7O7/c1-20(2)14-12-10-8-6-4-3-5-7-9-11-13-15-22(41)32-16-23(42)37-24-26(43)27(44)31(45-28(24)21(40)17-39)38-30-25-29(34-18-33-25)35-19-36-30/h18-21,24,26-28,31,39-40,43-44H,3-17H2,1-2H3,(H,32,41)(H,37,42)(H2,33,34,35,36,38)	CC(C)CCCCCCCCCCCCCC(=O)NCC(=O)NC1C(C(C(OC1C(CO)O)NC2=NC=NC3=C2NC=N3)O)O	Amino acids, peptides, and analogues	Carboxylic acids and derivatives	Organic acids and derivatives
0.951858	Neospiramycin	C36H62N2O11	[M + H3N + H]+	716.473	25.6118	SUBWVHAACKTENX	InChI=1S/C36H62N2O11/c1-21-19-25(17-18-39)34(49-36-33(43)31(38(7)8)32(42)24(4)47-36)35(44-9)27(40)20-29(41)45-22(2)13-11-10-12-14-28(21)48-30-16-15-26(37(5)6)23(3)46-30/h10-12,14,18,21-28,30-36,40,42-43H,13,15-17,19-20H2,1-9H3	CC1CC=CC=CC(C(CC(C(C(C(CC(=O)O1)O)OC)OC2C(C(C(C(O2)C)O)N(C)C)O)CC=O)C)OC3CCC(C(O3)C)N(C)C	Amino acids, peptides, and analogues	Carboxylic acids and derivatives	Organic acids and derivatives
0.945403	13-cis,16-cis-docosadienoylcarnitine	C29H53NO4	[M + Na]+	502.384	19.4727	LDIMXAXYWUCEAM	InChI=1S/C29H53NO4/c1-5-6-7-8-9-10-11-12-13-14-15-16-17-18-19-20-21-22-23-24-29(33)34-27(25-28(31)32)26-30(2,3)4/h9-10,12-13,27H,5-8,11,14-26H2,1-4H3/p+1	CCCCCC=CCC=CCCCCCCCCCCCC(=O)OC(CC(=O)O)C[N+](C)(C)C	Unassigned	Unassigned	Lipids and lipid-like molecules
0.938949	Kotolactone A	C33H60O4	[M + Na]+	543.437	24.435	XOBIKJVESDPFSM	InChI=1S/C33H60O4/c1-4-6-8-10-12-14-16-18-19-21-23-25-27-29-31-33(3,37-32(29)34)36-30(35-31)28-26-24-22-20-17-15-13-11-9-7-5-2/h27,30-31H,4-26,28H2,1-3H3	CCCCCCCCCCCCCC=C1C2C(OC(O2)CCCCCCCCCCCCC)(OC1=O)C	Diradylglycerols	Glycerolipids	Lipids and lipid-like molecules
0.933897	1-O-Octadecyl-2-azelaorylglycerophosphocholine	C35H70NO9P	[M + Na]+	702.471	33.8622	SPJGRQXWAJFBBQ	InChI=1S/C35H70NO9P/c1-5-6-7-8-9-10-11-12-13-14-15-16-17-18-22-25-29-42-31-33(32-44-46(40,41)43-30-28-36(2,3)4)45-35(39)27-24-21-19-20-23-26-34(37)38/h33H,5-32H2,1-4H3,(H-,37,38,40,41)/p+1	CCCCCCCCCCCCCCCCCCOCC(COP(=O)(O)OCC[N+](C)(C)C)OC(=O)CCCCCCCC(=O)O	Amino acids, peptides, and analogues	Carboxylic acids and derivatives	Organic acids and derivatives
0.921274	2-[[(2S,3S,4R)-2-amino-3,4-dihydroxy-15-methylhexadecoxy]-hydroxyphosphoryl]oxyethyl-trimethylazanium	C22H49N2O6P	[M + Na]+	491.322	16.1864	BYKMNFCMQXKEQJ	InChI=1S/C22H49N2O6P/c1-19(2)14-12-10-8-6-7-9-11-13-15-21(25)22(26)20(23)18-30-31(27,28)29-17-16-24(3,4)5/h19-22,25-26H,6-18,23H2,1-5H3/p+1	CC(C)CCCCCCCCCCC(C(C(COP(=O)(O)OCC[N+](C)(C)C)N)O)O	Amino acids, peptides, and analogues	Carboxylic acids and derivatives	Organic acids and derivatives
0.920543	tris(2-hydroxyethyl)-[2-(octadecanoylamino)ethyl]azanium	C26H54N2O4	[M + K]+	497.368	26.0755	NIFFZSZDUHGGCX	InChI=1S/C26H54N2O4/c1-2-3-4-5-6-7-8-9-10-11-12-13-14-15-16-17-26(32)27-18-19-28(20-23-29,21-24-30)22-25-31/h29-31H,2-25H2,1H3/p+1	CCCCCCCCCCCCCCCCCC(=O)NCC[N+](CCO)(CCO)CCO	Unassigned	Unassigned	Benzenoids
0.919737	10-[ethoxy(fluoro)phosphoryl]decyl N-hept-6-ynylcarbamate	C20H37FNO4P	[M + H]+	406.249	15.1377	JFCFPSBLBVUKMV	InChI=1S/C20H37FNO4P/c1-3-5-6-11-14-17-22-20(23)25-18-15-12-9-7-8-10-13-16-19-27(21,24)26-4-2/h1H,4-19H2,2H3,(H,22,23)	CCOP(=O)(CCCCCCCCCCOC(=O)NCCCCCC#C)F	Organosulfonic acids and derivatives	Organic sulfonic acids and derivatives	Organic acids and derivatives
0.902308	Stampirin	C29H47N3O2	[M + H]+	470.37	26.0755	CWCFMHSWXZMDBD	InChI=1S/C29H47N3O2/c1-4-5-6-7-8-9-10-11-12-13-14-15-16-17-21-24-27(33)30-28-25(2)31(3)32(29(28)34)26-22-19-18-20-23-26/h18-20,22-23H,4-17,21,24H2,1-3H3,(H,30,33)	CCCCCCCCCCCCCCCCCC(=O)NC1=C(N(N(C1=O)C2=CC=CC=C2)C)C	Amines	Organonitrogen compounds	Organic nitrogen compounds
0.887226	3-[2-carboxyethyl(dodecanoyl)amino]propanoic acid	C18H33NO5	[M + H3N + H]+	361.269	17.7602	PTGGHYKWHYUMDY	InChI=1S/C18H33NO5/c1-2-3-4-5-6-7-8-9-10-11-16(20)19(14-12-17(21)22)15-13-18(23)24/h2-15H2,1H3,(H,21,22)(H,23,24)	CCCCCCCCCCCC(=O)N(CCC(=O)O)CCC(=O)O	Amino acids, peptides, and analogues	Carboxylic acids and derivatives	Organic acids and derivatives
0.885928	3-[2-carboxyethyl(dodecanoyl)amino]propanoic acid	C18H33NO5	[M + H3N + H]+	361.271	13.5899	PTGGHYKWHYUMDY	InChI=1S/C18H33NO5/c1-2-3-4-5-6-7-8-9-10-11-16(20)19(14-12-17(21)22)15-13-18(23)24/h2-15H2,1H3,(H,21,22)(H,23,24)	CCCCCCCCCCCC(=O)N(CCC(=O)O)CCC(=O)O	Amino acids, peptides, and analogues	Carboxylic acids and derivatives	Organic acids and derivatives
0.885269	Undecaethylene glycol	C22H46O12	[M + H]+	503.307	12.0413	PSVXZQVXSXSQRO	InChI=1S/C22H46O12/c23-1-3-25-5-7-27-9-11-29-13-15-31-17-19-33-21-22-34-20-18-32-16-14-30-12-10-28-8-6-26-4-2-24/h23-24H,1-22H2	C(COCCOCCOCCOCCOCCOCCOCCOCCOCCOCCO)O	Ethers	Organooxygen compounds	Organic oxygen compounds
0.869942	H-Thr-Lys-Lys(Me2)-OH	C18H37N5O5	[M + Na]+	426.27	17.4868	MQAWFRPSSFPZBF	InChI=1S/C18H37N5O5/c1-12(24)15(20)17(26)21-13(8-4-6-10-19)16(25)22-14(18(27)28)9-5-7-11-23(2)3/h12-15,24H,4-11,19-20H2,1-3H3,(H,21,26)(H,22,25)(H,27,28)	CC(C(C(=O)NC(CCCCN)C(=O)NC(CCCCN(C)C)C(=O)O)N)O	Amino acids, peptides, and analogues	Carboxylic acids and derivatives	Organic acids and derivatives
0.869835	Pegvaliase	C15H30N2O5	[M + Na]+	341.207	15.9217	NPOCDVAOUKODSQ	InChI=1S/C15H30N2O5/c1-21-11-12-22-10-6-2-3-8-14(18)17-9-5-4-7-13(16)15(19)20/h13H,2-12,16H2,1H3,(H,17,18)(H,19,20)	COCCOCCCCCC(=O)NCCCCC(C(=O)O)N	Amino acids, peptides, and analogues	Carboxylic acids and derivatives	Organic acids and derivatives
0.851944	s-1(18)-ene-7,9,14-trione	C33H55N3O9	[M + H]+	638.402	27.4122	JUXBXTDPLFNOCQ	InChI=1S/C33H55N3O9/c1-12-23-33(8)27-19(4)24(34-13-14-36(27)31(40)45-33)17(2)16-32(7,41-11)28(20(5)25(37)21(6)29(39)43-23)44-30-26(38)22(35(9)10)15-18(3)42-30/h17-23,26-28,30,38H,12-16H2,1-11H3	CCC1C2(C3C(C(=NCCN3C(=O)O2)C(CC(C(C(C(=O)C(C(=O)O1)C)C)OC4C(C(CC(O4)C)N(C)C)O)(C)OC)C)C)C	Amino acids, peptides, and analogues	Carboxylic acids and derivatives	Organic acids and derivatives
0.850508	Peptaibolin	C31H51N5O6	[M + H]+	590.391	22.5705	KYTOQCVRVYQYDN	InChI=1S/C31H51N5O6/c1-19(2)15-24(32-21(5)38)26(39)35-31(8,9)29(42)34-25(16-20(3)4)27(40)36-30(6,7)28(41)33-23(18-37)17-22-13-11-10-12-14-22/h10-14,19-20,23-25,37H,15-18H2,1-9H3,(H,32,38)(H,33,41)(H,34,42)(H,35,39)(H,36,40)	CC(C)CC(C(=O)NC(C)(C)C(=O)NC(CC(C)C)C(=O)NC(C)(C)C(=O)NC(CC1=CC=CC=C1)CO)NC(=O)C	Amino acids, peptides, and analogues	Carboxylic acids and derivatives	Organic acids and derivatives
0.850164	2-[(3S)-1-(cyclohexylmethyl)pyrrolidin-3-yl]-6-luoro-1H-benzimidazole	C18H24FN3	[M + H]+	302.202	21.287	KMIYUCGSZHWGDV	InChI=1S/C18H24FN3/c19-15-6-7-16-17(10-15)21-18(20-16)14-8-9-22(12-14)11-13-4-2-1-3-5-13/h6-7,10,13-14H,1-5,8-9,11-12H2,(H,20,21)	C1CCC(CC1)CN2CCC(C2)C3=NC4=C(N3)C=C(C=C4)F	Unassigned	Benzimidazoles	Organoheterocyclic compounds
0.840953	N-methyl-4-[(3R,7R,10S,12S,13R)-3,7,12-trihydroxy-10,13-dimethyl-2,3,4,5,6,7,8,9,11,12,14,15,16,17-tetradecahydro-1H-cyclopenta[a]phenanthren-17-yl]pentanamide	C25H43NO4	[M + H3N + H]+	439.352	24.8528	YSAULQARIXAZNR	InChI=1S/C25H43NO4/c1-14(5-8-22(30)26-4)17-6-7-18-23-19(13-21(29)25(17,18)3)24(2)10-9-16(27)11-15(24)12-20(23)28/h14-21,23,27-29H,5-13H2,1-4H3,(H,26,30)	CC(CCC(=O)NC)C1CCC2C1(C(CC3C2C(CC4C3(CCC(C4)O)C)O)O)C	Amino acids, peptides, and analogues	Carboxylic acids and derivatives	Organic acids and derivatives
0.838092	Deceth-6	C22H46O7	[M + H]+	423.333	26.609	GLGQRQQFWLTGES	InChI=1S/C22H46O7/c1-2-3-4-5-6-7-8-9-11-24-13-15-26-17-19-28-21-22-29-20-18-27-16-14-25-12-10-23/h23H,2-22H2,1H3	CCCCCCCCCCOCCOCCOCCOCCOCCOCCO	Triradylcglycerols	Glycerolipids	Lipids and lipid-like molecules
0.837799	Dodecyltetraglycol	C20H42O5	[M + H]+	363.31	25.9577	WPMWEFXCIYCJSA	InChI=1S/C20H42O5/c1-2-3-4-5-6-7-8-9-10-11-13-22-15-17-24-19-20-25-18-16-23-14-12-21/h21H,2-20H2,1H3	CCCCCCCCCCCCOCCOCCOCCOCCO	Ethers	Organooxygen compounds	Organic oxygen compounds
0.836958	Phenylboronic acid MIDA ester	C11H12BNO4	[M + H3N + H]+	250.121	17.4782	AISHCGVNWMRLOM	InChI=1S/C11H12BNO4/c1-13-7-10(14)16-12(17-11(15)8-13)9-5-3-2-4-6-9/h2-6H,7-8H2,1H3	B1(OC(=O)CN(CC(=O)O1)C)C2=CC=CC=C2	Amino acids, peptides, and analogues	Carboxylic acids and derivatives	Organic acids and derivatives
0.836675	N-(2-Carboxyethyl)-N-(1-oxooctadecyl)-beta-alanine	C24H45NO5	[M + H3N + H]+	445.364	18.0903	HYHKJBUKZOXUSV	InChI=1S/C24H45NO5/c1-2-3-4-5-6-7-8-9-10-11-12-13-14-15-16-17-22(26)25(20-18-23(27)28)21-19-24(29)30/h2-21H2,1H3,(H,27,28)(H,29,30)	CCCCCCCCCCCCCCCCCC(=O)N(CCC(=O)O)CCC(=O)O	Amino acids, peptides, and analogues	Carboxylic acids and derivatives	Organic acids and derivatives
0.834741	1-O-(alpha-D-galactopyranosyl)-N-(9-phenylnonanoyl)phytosphingosine	C39H69NO9	[M + Na]+	718.49	25.567	KNEAHURFYMBXKR	InChI=1S/C39H69NO9/c1-2-3-4-5-6-7-8-9-10-11-15-21-26-32(42)35(44)31(29-48-39-38(47)37(46)36(45)33(28-41)49-39)40-34(43)27-22-16-13-12-14-18-23-30-24-19-17-20-25-30/h17,19-20,24-25,31-33,35-39,41-42,44-47H,2-16,18,21-23,26-29H2,1H3,(H,40,43)	CCCCCCCCCCCCCCC(C(C(COC1C(C(C(C(O1)CO)O)O)O)NC(=O)CCCCCCCCC2=CC=CC=C2)O)O	Amino acids, peptides, and analogues	Carboxylic acids and derivatives	Organic acids and derivatives
0.834633	acylglycine c:25	C27H53NO3	[M + H]+	440.411	29.524	VUYRTQJMRATAFS	InChI=1S/C27H53NO3/c1-2-3-4-5-6-7-8-9-10-11-12-13-14-15-16-17-18-19-20-21-22-23-24-26(29)28-25-27(30)31/h2-25H2,1H3,(H,28,29)(H,30,31)	CCCCCCCCCCCCCCCCCCCCCCCCC(=O)NCC(=O)O	Cholestane steroids	Steroids and steroid derivatives	Lipids and lipid-like molecules
0.832211	6-Dodecylaminopurine	C17H29N5	[M + Na]+	326.233	15.0205	SBEOUENSMWBHFN	InChI=1S/C17H29N5/c1-2-3-4-5-6-7-8-9-10-11-12-18-16-15-17(20-13-19-15)22-14-21-16/h13-14H,2-12H2,1H3,(H2,18,19,20,21,22)	CCCCCCCCCCCCNC1=NC=NC2=C1NC=N2	Fatty amides	Fatty Acyls	Lipids and lipid-like molecules
0.822963	[3,4,5-trihydroxy-6-(octanoyloxy)oxan-2-yl]methyl octanoate	C22H40O8	[M + H]+	433.279	18.9203	BFYRWTXDFKEXDD	InChI=1S/C22H40O8/c1-3-5-7-9-11-13-17(23)28-15-16-19(25)20(26)21(27)22(29-16)30-18(24)14-12-10-8-6-4-2/h16,19-22,25-27H,3-15H2,1-2H3	CCCCCCCC(=O)OCC1C(C(C(C(O1)OC(=O)CCCCCCC)O)O)O	Unassigned	Fatty Acyls	Lipids and lipid-like molecules
0.812184	1-pentadecanoyl-2-tetradecanoyl-glycero-3-phosphoserine	C35H68NO10P	[M + H]+	694.471	28.2767	GWKQPGOYCJXXBO	InChI=1S/C35H68NO10P/c1-3-5-7-9-11-13-15-17-18-20-22-24-26-33(37)43-28-31(29-44-47(41,42)45-30-32(36)35(39)40)46-34(38)27-25-23-21-19-16-14-12-10-8-6-4-2/h31-32H,3-30,36H2,1-2H3,(H,39,40)(H,41,42)	CCCCCCCCCCCCCCC(=O)OCC(COP(=O)(O)OCC(C(=O)O)N)OC(=O)CCCCCCCCCCCCC	Unassigned	Benzene and substituted derivatives	Benzenoids
0.812025	2-[7-[2-(3-hydroxyoct-1-enyl)-5-oxocyclopentyl]heptanoylamino]-3-methylpentanoic acid	C26H45NO5	[M + H3N + H]+	469.361	24.0578	JHROCXRVEIGATO	InChI=1S/C26H45NO5/c1-4-6-9-12-21(28)17-15-20-16-18-23(29)22(20)13-10-7-8-11-14-24(30)27-25(26(31)32)19(3)5-2/h15,17,19-22,25,28H,4-14,16,18H2,1-3H3,(H,27,30)(H,31,32)	CCCCCC(C=CC1CCC(=O)C1CCCCCCC(=O)NC(C(C)CC)C(=O)O)O	Amino acids, peptides, and analogues	Carboxylic acids and derivatives	Organic acids and derivatives
0.795722	2-[[4-Carboxy-4-(hexadecanoylamino)butanoyl]amino]pentanedioic acid	C26H46N2O8	[M + H]+	515.334	24.3033	JFNZOURGWMREOJ	InChI=1S/C26H46N2O8/c1-2-3-4-5-6-7-8-9-10-11-12-13-14-15-22(29)27-20(25(33)34)16-18-23(30)28-21(26(35)36)17-19-24(31)32/h20-21H,2-19H2,1H3,(H,27,29)(H,28,30)(H,31,32)(H,33,34)(H,35,36)	CCCCCCCCCCCCCCCC(=O)NC(CCC(=O)NC(CCC(=O)O)C(=O)O)C(=O)O	Amino acids, peptides, and analogues	Carboxylic acids and derivatives	Organic acids and derivatives
0.792719	Fluvirucin A2	C24H46N2O6	[M + H]+	459.344	17.9993	MKYIZIKXCRKBTK	InChI=1S/C24H46N2O6/c1-5-17-9-6-8-14(2)11-12-18(19(15(3)27)23(30)26-13-7-10-17)32-24-22(29)20(25)21(28)16(4)31-24/h14-22,24,27-29H,5-13,25H2,1-4H3,(H,26,30)	CCC1CCCC(CCC(C(C(=O)NCCC1)C(C)O)OC2C(C(C(C(O2)C)O)N)O)C	Amino acids, peptides, and analogues	Carboxylic acids and derivatives	Organic acids and derivatives
0.780902	3,6,9,12,15,18,21,24,27-Nonaoxaheptatriacontan-1-Ol	C28H58O10	[M + H]+	555.41	26.609	MEPDRUVBZDYVEU	InChI=1S/C28H58O10/c1-2-3-4-5-6-7-8-9-11-30-13-15-32-17-19-34-21-23-36-25-27-38-28-26-37-24-22-35-20-18-33-16-14-31-12-10-29/h29H,2-28H2,1H3	CCCCCCCCCCOCCOCCOCCOCCOCCOCCOCCOCCOCCO	Alcohols and polyols	Organooxygen compounds	Organic oxygen compounds
0.771841	1,2-Diacetyl-3-decanoylglycerol	C17H30O6	[M + H]+	331.213	24.3552	IFKLBBIPFXRVBR	InChI=1S/C17H30O6/c1-4-5-6-7-8-9-10-11-17(20)22-13-16(23-15(3)19)12-21-14(2)18/h16H,4-13H2,1-3H3	CCCCCCCCCC(=O)OCC(COC(=O)C)OC(=O)C	Dicarboxylic acids and derivatives	Carboxylic acids and derivatives	Organic acids and derivatives
0.764316	DL-Gabob-prm	C27H52N6O16	[M + H]+	717.353	22.7468	PFNSDQPIMMZHOI	InChI=1S/C27H52N6O16/c28-3-7(36)1-13(37)33-4-10-17(39)19(41)14(31)25(44-10)48-23-12(6-35)46-27(21(23)43)49-24-16(38)8(29)2-9(30)22(24)47-26-15(32)20(42)18(40)11(5-34)45-26/h7-12,14-27,34-36,38-43H,1-6,28-32H2,(H,33,37)	C1C(C(C(C(C1N)OC2C(C(C(C(O2)CO)O)O)N)OC3C(C(C(O3)CO)OC4C(C(C(C(O4)CNC(=O)CC(CN)O)O)O)N)O)O)N	Unassigned	Unassigned	Unassigned
0.762669	Nikkol BD 5SY	C20H42O6	[M + H3N + H]+	396.332	26.609	QAXPOSPGRHYIHE	InChI=1S/C20H42O6/c1-2-3-4-5-6-7-8-9-11-22-13-15-24-17-19-26-20-18-25-16-14-23-12-10-21/h21H,2-20H2,1H3	CCCCCCCCCCOCCOCCOCCOCCOCCO	Unassigned	Unassigned	Lipids and lipid-like molecules
0.759872	[(3S,5R)-3-hydroxy-2-(hydroxymethyl)-5-[[(3R)-3-hydroxy-15-methylhexadecanoyl]amino]-6-phosphonooxyoxan-4-yl] (3R)-3-hydroxy-13-methyltetradecanoate	C38H74NO12P	[M + H]+	768.502	20.1892	OVTBDZHSZVTOAG	InChI=1S/C38H74NO12P/c1-28(2)21-17-13-9-6-5-7-11-15-19-23-30(41)25-33(43)39-35-37(36(45)32(27-40)49-38(35)51-52(46,47)48)50-34(44)26-31(42)24-20-16-12-8-10-14-18-22-29(3)4/h28-32,35-38,40-42,45H,5-27H2,1-4H3,(H,39,43)(H2,46,47,48)	CC(C)CCCCCCCCCCCC(CC(=O)NC1C(C(C(OC1OP(=O)(O)O)CO)O)OC(=O)CC(CCCCCCCCCC(C)C)O)O	Glycosphingolipids	Sphingolipids	Lipids and lipid-like molecules
0.757821	C20 Dihydroceramide	C38H77NO3	[M + H]+	596.598	33.725	ZWAUSWHRQBSECP	InChI=1S/C38H77NO3/c1-3-5-7-9-11-13-15-17-18-19-20-22-24-26-28-30-32-34-38(42)39-36(35-40)37(41)33-31-29-27-25-23-21-16-14-12-10-8-6-4-2/h36-37,40-41H,3-35H2,1-2H3,(H,39,42)	CCCCCCCCCCCCCCCCCCCC(=O)NC(CO)C(CCCCCCCCCCCCCCC)O	Ceramides	Sphingolipids	Lipids and lipid-like molecules
0.752274	Bis(7-hydroxyheptyl) icosanedioate	C34H66O6	[M + Na]+	593.477	25.236	JWEXSIOZPCJPGJ	InChI=1S/C34H66O6/c35-29-23-17-13-19-25-31-39-33(37)27-21-15-11-9-7-5-3-1-2-4-6-8-10-12-16-22-28-34(38)40-32-26-20-14-18-24-30-36/h35-36H,1-32H2	C(CCCCCCCCCC(=O)OCCCCCCCO)CCCCCCCCC(=O)OCCCCCCCO	Triradylcglycerols	Glycerolipids	Lipids and lipid-like molecules
0.75113	(5R,8Z,11Z)-5-(beta-D-Glucopyranosyloxy)-6-hydroxy-8,11-tetradecadienoic acid	C20H34O9	[M + H]+	419.228	20.6473	NIZSYFBBTLGQDP	InChI=1S/C20H34O9/c1-2-3-4-5-6-7-9-13(22)14(10-8-11-16(23)24)28-20-19(27)18(26)17(25)15(12-21)29-20/h3-4,6-7,13-15,17-22,25-27H,2,5,8-12H2,1H3,(H,23,24)	CCC=CCC=CCC(C(CCCC(=O)O)OC1C(C(C(C(O1)CO)O)O)O)O	Fatty acid esters	Fatty Acyls	Lipids and lipid-like molecules
0.749985	(4-decylphenyl)-(4-hexoxyphenyl)diazene	C28H42N2O	[M + H3N + H]+	440.359	26.609	XBRRCKJJFMBLAT	InChI=1S/C28H42N2O/c1-3-5-7-9-10-11-12-13-15-25-16-18-26(19-17-25)29-30-27-20-22-28(23-21-27)31-24-14-8-6-4-2/h16-23H,3-15,24H2,1-2H3	CCCCCCCCCCC1=CC=C(C=C1)N=NC2=CC=C(C=C2)OCCCCCC	Unassigned	Benzotriazoles	Organoheterocyclic compounds
0.748612	Neuromedin N	C38H63N7O8	[M + H]+	746.483	26.095	RZMLVIHXZGQADB	InChI=1S/C38H63N7O8/c1-7-23(5)31(36(50)42-29(38(52)53)20-22(3)4)43-34(48)28(21-25-14-16-26(46)17-15-25)41-35(49)30-13-11-19-45(30)37(51)32(24(6)8-2)44-33(47)27(40)12-9-10-18-39/h14-17,22-24,27-32,46H,7-13,18-21,39-40H2,1-6H3,(H,41,49)(H,42,50)(H,43,48)(H,44,47)(H,52,53)	CCC(C)C(C(=O)NC(CC(C)C)C(=O)O)NC(=O)C(CC1=CC=C(C=C1)O)NC(=O)C2CCCN2C(=O)C(C(C)CC)NC(=O)C(CCCCN)N	Amino acids, peptides, and analogues	Carboxylic acids and derivatives	Organic acids and derivatives
0.745755	Lysophosphatidylethanolamine(16:1/0:0)	C21H42NO7P	[M + H]+	452.278	25.786	DSOWUEHXZJUNID	InChI=1S/C21H42NO7P/c1-2-3-4-5-6-7-8-9-10-11-12-13-14-15-21(24)27-18-20(23)19-29-30(25,26)28-17-16-22/h7-8,20,23H,2-6,9-19,22H2,1H3,(H,25,26)	CCCCCCC=CCCCCCCCC(=O)OCC(COP(=O)(O)OCCN)O	Amino acids, peptides, and analogues	Carboxylic acids and derivatives	Organic acids and derivatives
0.73601	N-Tetradecyl-D-gluconamide	C20H41NO6	[M + Na]+	414.284	23.103	UJDMIHIBQDGSFG	InChI=1S/C20H41NO6/c1-2-3-4-5-6-7-8-9-10-11-12-13-14-21-20(27)19(26)18(25)17(24)16(23)15-22/h16-19,22-26H,2-15H2,1H3,(H,21,27)	CCCCCCCCCCCCCCNC(=O)C(C(C(C(CO)O)O)O)O	Fatty amides	Fatty Acyls	Lipids and lipid-like molecules
0.735421	2-[3-(decanoylamino)propyl-dimethylazaniumyl]acetate	C17H34N2O3	[M + H]+	315.264	19.629	FPVJYHHGNGJAPC	InChI=1S/C17H34N2O3/c1-4-5-6-7-8-9-10-12-16(20)18-13-11-14-19(2,3)15-17(21)22/h4-15H2,1-3H3,(H-,18,20,21,22)/p+1	CCCCCCCCCC(=O)NCCC[N+](C)(C)CC(=O)O	Amino acids, peptides, and analogues	Carboxylic acids and derivatives	Organic acids and derivatives
0.733209	(2S,3S)-2-[[(2S)-2-aminopropanoyl]amino]-N-[(2S)-5-(diaminomethylideneamino)-1-[[(2S)-1-hydroxy-3-oxopropan-2-yl]amino]-1-oxopentan-2-yl]-3-methylpentanamide	C18H35N7O5	[M + H]+	430.281	24.435	AFXRCMGZSJDCRV	InChI=1S/C18H35N7O5/c1-4-10(2)14(25-15(28)11(3)19)17(30)24-13(6-5-7-22-18(20)21)16(29)23-12(8-26)9-27/h8,10-14,27H,4-7,9,19H2,1-3H3,(H,23,29)(H,24,30)(H,25,28)(H4,20,21,22)	CCC(C)C(C(=O)NC(CCCN=C(N)N)C(=O)NC(CO)C=O)NC(=O)C(C)N	Amino acids, peptides, and analogues	Carboxylic acids and derivatives	Organic acids and derivatives
0.724736	Pitipeptolide A	C44H65N5O9	[M + K]+	846.441	26.6018	MGUMDFGKOQUYTD	InChI=1S/C44H65N5O9/c1-11-14-16-23-33-44(8,9)43(56)47-35(27(4)5)40(53)48(10)32(25-30-20-17-15-18-21-30)42(55)58-37(29(7)13-3)41(54)49-24-19-22-31(49)38(51)46-36(28(6)12-2)39(52)45-26-34(50)57-33/h1,15,17-18,20-21,27-29,31-33,35-37H,12-14,16,19,22-26H2,2-10H3,(H,45,52)(H,46,51)(H,47,56)	CCC(C)C1C(=O)NCC(=O)OC(C(C(=O)NC(C(=O)N(C(C(=O)OC(C(=O)N2CCCC2C(=O)N1)C(C)CC)CC3=CC=CC=C3)C)C(C)C)(C)C)CCCC#C	Amino acids, peptides, and analogues	Carboxylic acids and derivatives	Organic acids and derivatives
0.724218	Bathymodiolamide B	C42H77NO7	[M + Na]+	730.556	26.975	YTZVSMIKWGYJCS	InChI=1S/C42H77NO7/c1-4-7-10-13-16-19-20-22-25-27-30-33-40(46)49-36-38(50-41(47)34-31-28-24-18-15-12-9-6-3)42(48)37(35-44)43-39(45)32-29-26-23-21-17-14-11-8-5-2/h12,15,24,28,37-38,42,44,48H,4-11,13-14,16-23,25-27,29-36H2,1-3H3,(H,43,45)	CCCCCCCCCCCCCC(=O)OCC(C(C(CO)NC(=O)CCCCCCCCCCC)O)OC(=O)CCC=CCC=CCCC	Ceramides	Sphingolipids	Lipids and lipid-like molecules
0.718262	6-Oxoheptadecanedioic acid	C17H30O5	[M + H3N + H]+	332.244	19.2833	PXNSPZIJUVZDBI	InChI=1S/C17H30O5/c18-15(12-9-10-14-17(21)22)11-7-5-3-1-2-4-6-8-13-16(19)20/h1-14H2,(H,19,20)(H,21,22)	C(CCCCCC(=O)O)CCCCC(=O)CCCCC(=O)O	Diradylglycerols	Glycerolipids	Lipids and lipid-like molecules
0.716069	Arg-Glu-Arg	C17H33N9O6	[M + H]+	460.259	20.93	QAODJPUKWNNNRP	InChI=1S/C17H33N9O6/c18-9(3-1-7-23-16(19)20)13(29)25-10(5-6-12(27)28)14(30)26-11(15(31)32)4-2-8-24-17(21)22/h9-11H,1-8,18H2,(H,25,29)(H,26,30)(H,27,28)(H,31,32)(H4,19,20,23)(H4,21,22,24)	C(CC(C(=O)NC(CCC(=O)O)C(=O)NC(CCCN=C(N)N)C(=O)O)N)CN=C(N)N	Fatty acids and conjugates	Fatty Acyls	Lipids and lipid-like molecules
0.71536	Lopac-A-202	C18H22N6O4	[M + H3N + H]+	404.207	24.2728	XTPOZVLRZZIEBW	InChI=1S/C18H22N6O4/c19-11-3-1-10(2-4-11)5-6-20-16-13-17(22-8-21-16)24(9-23-13)18-15(27)14(26)12(7-25)28-18/h1-4,8-9,12,14-15,18,25-27H,5-7,19H2,(H,20,21,22)	C1=CC(=CC=C1CCNC2=C3C(=NC=N2)N(C=N3)C4C(C(C(O4)CO)O)O)N	Carbohydrates and carbohydrate conjugates	Organooxygen compounds	Organic oxygen compounds
0.713512	N-[(2R,3S)-5-[(2R)-1-hydroxypropan-2-yl]-2-[[(4-methoxyphenyl)sulfonyl-methylamino]methyl]-3-methyl-6-oxo-2,3,4,7-tetrahydro-1,5-benzoxazonin-9-yl]-4-methoxybenzenesulfonamide	C31H39N3O9S2	[M + Na]+	684.202	29.0948	RFGPXVMTNFVDAR	InChI=1S/C31H39N3O9S2/c1-21-18-34(22(2)20-35)31(36)17-23-16-24(32-44(37,38)27-11-7-25(41-4)8-12-27)6-15-29(23)43-30(21)19-33(3)45(39,40)28-13-9-26(42-5)10-14-28/h6-16,21-22,30,32,35H,17-20H2,1-5H3	CC1CN(C(=O)CC2=C(C=CC(=C2)NS(=O)(=O)C3=CC=C(C=C3)OC)OC1CN(C)S(=O)(=O)C4=CC=C(C=C4)OC)C(C)CO	Carbohydrates and carbohydrate conjugates	Organooxygen compounds	Organic oxygen compounds
0.712321	Nikkol BD 5SY	C20H42O6	[M + H]+	379.306	26.6663	QAXPOSPGRHYIHE	InChI=1S/C20H42O6/c1-2-3-4-5-6-7-8-9-11-22-13-15-24-17-19-26-20-18-25-16-14-23-12-10-21/h21H,2-20H2,1H3	CCCCCCCCCCOCCOCCOCCOCCOCCO	Ethers	Organooxygen compounds	Organic oxygen compounds
0.710183	6-amino-2-[[2-(2,6-diaminohexanoylamino)-5-(diaminomethylideneamino)pentanoyl]amino]hexanoic acid	C18H38N8O4	[M + H]+	431.311	15.3129	SJNZALDHDUYDBU	InChI=1S/C18H38N8O4/c19-9-3-1-6-12(21)15(27)25-13(8-5-11-24-18(22)23)16(28)26-14(17(29)30)7-2-4-10-20/h12-14H,1-11,19-21H2,(H,25,27)(H,26,28)(H,29,30)(H4,22,23,24)	C(CCN)CC(C(=O)NC(CCCN=C(N)N)C(=O)NC(CCCCN)C(=O)O)N	Amino acids, peptides, and analogues	Carboxylic acids and derivatives	Organic acids and derivatives
0.70295	N-(3-(bis(2-hydroxyethyl)amino)propyl)-N-hydroxydodecanamide	C19H40N2O4	[M + Na]+	383.29	20.477	FUUFCOREXJIYGK	InChI=1S/C19H40N2O4/c1-2-3-4-5-6-7-8-9-10-12-19(24)21(25)14-11-13-20(15-17-22)16-18-23/h22-23,25H,2-18H2,1H3	CCCCCCCCCCCC(=O)N(CCCN(CCO)CCO)O	Fatty amides	Fatty Acyls	Lipids and lipid-like molecules
0.702262	Milbemycin alpha21	C37H52O9	[M + H3N + H]+	658.399	28.2175	IJSHHYUXUBYWCI	InChI=1S/C37H52O9/c1-7-24(5)34(39)43-20-26-17-30-35(40)44-29-18-28(45-36(19-29)15-14-25(6)31(8-2)46-36)13-12-23(4)16-22(3)10-9-11-27-21-42-33(32(26)38)37(27,30)41/h7,9-12,17,22,25,28-33,38,41H,8,13-16,18-21H2,1-6H3	CCC1C(CCC2(O1)CC3CC(O2)CC=C(CC(C=CC=C4COC5C4(C(C=C(C5O)COC(=O)C(=CC)C)C(=O)O3)O)C)C)C	Triterpenoids	Prenol lipids	Lipids and lipid-like molecules
0.701947	Almiramide D	C37H66N6O6	[M + H]+	691.512	28.3522	NMCPLXDFOONXSK	InChI=1S/C37H66N6O6/c1-15-18-19-20-21-26(10)35(47)42(13)30(23(6)7)37(49)41(12)29(22(4)5)33(45)40-28(24(8)16-2)36(48)43(14)31(25(9)17-3)34(46)39-27(11)32(38)44/h1,22-31H,16-21H2,2-14H3,(H2,38,44)(H,39,46)(H,40,45)	CCC(C)C(C(=O)N(C)C(C(C)CC)C(=O)NC(C)C(=O)N)NC(=O)C(C(C)C)N(C)C(=O)C(C(C)C)N(C)C(=O)C(C)CCCCC#C	Amino acids, peptides, and analogues	Carboxylic acids and derivatives	Organic acids and derivatives
0.700627	ethyl N-{2-[2-(hydroxyamino)-2-oxoethyl]-4-methylpentanoyl}leucylalaninate	C19H35N3O6	[M + H]+	402.257	21.556	XKRONJXEXGFBRZ	InChI=1S/C19H35N3O6/c1-7-28-19(26)13(6)20-18(25)15(9-12(4)5)21-17(24)14(8-11(2)3)10-16(23)22-27/h11-15,27H,7-10H2,1-6H3,(H,20,25)(H,21,24)(H,22,23)	CCOC(=O)C(C)NC(=O)C(CC(C)C)NC(=O)C(CC(C)C)CC(=O)NO	Halobenzenes	Benzene and substituted derivatives	Benzenoids
0.700145	Tricapronin	C21H38O6	[M + H3N + H]+	404.301	25.8943	MAYCICSNZYXLHB	InChI=1S/C21H38O6/c1-4-7-10-13-19(22)25-16-18(27-21(24)15-12-9-6-3)17-26-20(23)14-11-8-5-2/h18H,4-17H2,1-3H3	CCCCCC(=O)OCC(COC(=O)CCCCC)OC(=O)CCCCC	Triradylcglycerols	Glycerolipids	Lipids and lipid-like molecules
0.7001	Panaxydol linoleate	C35H54O3	[M + H3N + H]+	540.438	20.963	MGQITZGZKLABCX	InChI=1S/C35H54O3/c1-4-7-9-11-12-13-14-15-16-17-18-19-20-22-27-31-35(36)37-32(6-3)28-24-23-26-30-34-33(38-34)29-25-21-10-8-5-2/h6,12-13,15-16,32-34H,3-5,7-11,14,17-22,25,27,29-31H2,1-2H3	CCCCCCCC1C(O1)CC#CC#CC(C=C)OC(=O)CCCCCCCC=CCC=CCCCCC	Fatty acid esters	Fatty Acyls	Lipids and lipid-like molecules
0.697207	Ac-Thr-Thr-Ala-Ile-NH2	C19H35N5O7	[M + H]+	446.264	19.5612	FYBMEIZFSNNPSG	InChI=1S/C19H35N5O7/c1-7-8(2)13(16(20)28)23-17(29)9(3)21-18(30)15(11(5)26)24-19(31)14(10(4)25)22-12(6)27/h8-11,13-15,25-26H,7H2,1-6H3,(H2,20,28)(H,21,30)(H,22,27)(H,23,29)(H,24,31)	CCC(C)C(C(=O)N)NC(=O)C(C)NC(=O)C(C(C)O)NC(=O)C(C(C)O)NC(=O)C	Amino acids, peptides, and analogues	Carboxylic acids and derivatives	Organic acids and derivatives
0.696573	AB-Pinaca	C18H26N4O2	[M + H3N + H]+	348.242	24.318	GIMHPAQOAAZSHS	InChI=1S/C18H26N4O2/c1-4-5-8-11-22-14-10-7-6-9-13(14)16(21-22)18(24)20-15(12(2)3)17(19)23/h6-7,9-10,12,15H,4-5,8,11H2,1-3H3,(H2,19,23)(H,20,24)	CCCCCN1C2=CC=CC=C2C(=N1)C(=O)NC(C(C)C)C(=O)N	Purines and purine derivatives	Imidazopyrimidines	Organoheterocyclic compounds
0.693693	1-(2-(2-(2-(2-(Thymyloxy)ethoxy)ethoxy)ethoxy)ethyl)piperidine	C23H39NO4	[M + Na]+	416.278	23.1235	JNUDZGSSSWTMDN	InChI=1S/C23H39NO4/c1-20(2)22-8-7-21(3)19-23(22)28-18-17-27-16-15-26-14-13-25-12-11-24-9-5-4-6-10-24/h7-8,19-20H,4-6,9-18H2,1-3H3	CC1=CC(=C(C=C1)C(C)C)OCCOCCOCCOCCN2CCCCC2	Amino acids, peptides, and analogues	Carboxylic acids and derivatives	Organic acids and derivatives
0.688827	Nakinadine E	C44H67N3O2	[M + Na]+	692.514	33.7478	ITXIDFWQUSALDF	InChI=1S/C44H67N3O2/c48-44(49)43(41-31-21-18-22-32-41)42(33-23-16-12-8-4-3-7-11-15-20-28-40-30-26-35-46-38-40)47-36-24-17-13-9-5-1-2-6-10-14-19-27-39-29-25-34-45-37-39/h18,21-22,25-26,29-32,34-35,37-38,42-43,47H,1-17,19-20,23-24,27-28,33,36H2,(H,48,49)	C1=CC=C(C=C1)C(C(CCCCCCCCCCCCC2=CN=CC=C2)NCCCCCCCCCCCCCC3=CN=CC=C3)C(=O)O	Fatty amides	Fatty Acyls	Lipids and lipid-like molecules
0.686202	Renin nonpeptide inhibitor, 9	C27H48N2O5	[M + H3N + H]+	498.39	22.3728	HMXUWQWZWZLSAO	InChI=1S/C27H48N2O5/c1-7-8-12-29-27(31)20(4)15-24(30)23(28)18-22(19(2)3)16-21-10-11-25(33-6)26(17-21)34-14-9-13-32-5/h10-11,17,19-20,22-24,30H,7-9,12-16,18,28H2,1-6H3,(H,29,31)	CCCCNC(=O)C(C)CC(C(CC(CC1=CC(=C(C=C1)OC)OCCCOC)C(C)C)N)O	Bile acids, alcohols and derivatives	Steroids and steroid derivatives	Lipids and lipid-like molecules
0.680402	2-[[2-[2-(2-aminoethylamino)ethylamino]ethylamino]methyl]phenol	C13H24N4O	[M + Na]+	275.185	19.1943	MBJJNGWNAZCBBO	InChI=1S/C13H24N4O/c14-5-6-15-7-8-16-9-10-17-11-12-3-1-2-4-13(12)18/h1-4,15-18H,5-11,14H2	C1=CC=C(C(=C1)CNCCNCCNCCN)O	Organic metalloid salts	Organic metal salts	Organic salts
0.677116	2,5,8-Tris(2-methylpropanoyl)-7(14)-bisabolene-1,2,3,4,5,8,10,11-octol	C29H48O12	[M + H]+	589.324	25.2982	IHWWWNHKYBLZGD	InChI=1S/C29H48O12/c1-13(2)25(33)39-18(12-19(31)28(9,10)36)16(7)20-21(32)23(41-27(35)15(5)6)29(11,37)24(38-17(8)30)22(20)40-26(34)14(3)4/h13-15,18-24,31-32,36-37H,7,12H2,1-6,8-11H3	CC(C)C(=O)OC1C(C(C(C(C1OC(=O)C)(C)O)OC(=O)C(C)C)O)C(=C)C(CC(C(C)(C)O)O)OC(=O)C(C)C	Dicarboxylic acids and derivatives	Carboxylic acids and derivatives	Organic acids and derivatives
0.6768	1-stearoyl-phosphatidylethenolamine	C23H48NO7P	[M + H]+	482.325	27.238	BBYWOYAFBUOUFP	InChI=1S/C23H48NO7P/c1-2-3-4-5-6-7-8-9-10-11-12-13-14-15-16-17-23(26)29-20-22(25)21-31-32(27,28)30-19-18-24/h22,25H,2-21,24H2,1H3,(H,27,28)	CCCCCCCCCCCCCCCCCC(=O)OCC(COP(=O)(O)OCCN)O	Amino acids, peptides, and analogues	Carboxylic acids and derivatives	Organic acids and derivatives
0.674386	Carbamic acid, (methylenedi-4,1-cyclohexanediyl)bis-, dibutyl ester	C23H42N2O4	[M + H]+	411.321	22.7093	XPMSIFQMNOZZLL	InChI=1S/C23H42N2O4/c1-3-5-15-28-22(26)24-20-11-7-18(8-12-20)17-19-9-13-21(14-10-19)25-23(27)29-16-6-4-2/h18-21H,3-17H2,1-2H3,(H,24,26)(H,25,27)	CCCCOC(=O)NC1CCC(CC1)CC2CCC(CC2)NC(=O)OCCCC	Amino acids, peptides, and analogues	Carboxylic acids and derivatives	Organic acids and derivatives
0.672379	[(2R,3S,4S,5S)-3,4-dihydroxy-5-(hydroxymethyl)-5-[(2R,3R,4S,5S,6R)-3,4,5-trihydroxy-6-(hydroxymethyl)oxan-2-yl]oxyoxolan-2-yl]methyl (9Z,12Z,15Z)-octadeca-9,12,15-trienoate	C30H50O12	[M + H]+	603.336	25.6037	WUYYGDHMMSBQMY	InChI=1S/C30H50O12/c1-2-3-4-5-6-7-8-9-10-11-12-13-14-15-16-17-23(33)39-19-22-25(35)28(38)30(20-32,41-22)42-29-27(37)26(36)24(34)21(18-31)40-29/h3-4,6-7,9-10,21-22,24-29,31-32,34-38H,2,5,8,11-20H2,1H3	CCC=CCC=CCC=CCCCCCCCC(=O)OCC1C(C(C(O1)(CO)OC2C(C(C(C(O2)CO)O)O)O)O)O	Triradylcglycerols	Glycerolipids	Lipids and lipid-like molecules
0.670349	Pandavir	C40H68O11	[M + Na]+	747.466	22.44	DANUORFCFTYTSZ	InChI=1S/C40H68O11/c1-21-11-12-28(46-33(21)26(6)36(42)43)17-29-18-30(45-10)27(7)40(48-29)25(5)19-38(9,51-40)32-13-14-37(8,49-32)35-23(3)16-31(47-35)34-22(2)15-24(4)39(44,20-41)50-34/h21-35,41,44H,11-20H2,1-10H3,(H,42,43)	CC1CCC(OC1C(C)C(=O)O)CC2CC(C(C3(O2)C(CC(O3)(C)C4CCC(O4)(C)C5C(CC(O5)C6C(CC(C(O6)(CO)O)C)C)C)C)C)OC	Tetracarboxylic acids and derivatives	Carboxylic acids and derivatives	Organic acids and derivatives
0.66965	3-[2-[2-[2-Cyanoethyl(methyl)amino]ethyl-methylamino]ethyl-methylamino]propanenitrile	C13H25N5	[M + Na]+	274.201	17.284	VAVGPFJDHRORNY	InChI=1S/C13H25N5/c1-16(8-4-6-14)10-12-18(3)13-11-17(2)9-5-7-15/h4-5,8-13H2,1-3H3	CN(CCC#N)CCN(C)CCN(C)CCC#N	Unassigned	Azoles	Organoheterocyclic compounds
0.661592	14-Oxoheptadecanoic acid 15-oxoicosyl ester	C37H70O4	[M + H]+	579.534	33.8097	YJHTUUPWFIQWNY	InChI=1S/C37H70O4/c1-3-5-24-30-36(39)32-26-21-17-12-8-6-7-11-15-19-23-28-34-41-37(40)33-27-22-18-14-10-9-13-16-20-25-31-35(38)29-4-2/h3-34H2,1-2H3	CCCCCC(=O)CCCCCCCCCCCCCCOC(=O)CCCCCCCCCCCCC(=O)CCC	Triradylcglycerols	Glycerolipids	Lipids and lipid-like molecules
0.66116	(E)-N-[5-(diaminomethylideneamino)pentyl]-N-[3-(3-methylbut-2-enoylamino)propyl]dodec-5-enamide	C26H49N5O2	[M + Na]+	486.38	30.7985	FIRNSKBCXJVXEU	InChI=1S/C26H49N5O2/c1-4-5-6-7-8-9-10-11-13-17-25(33)31(20-15-12-14-18-30-26(27)28)21-16-19-29-24(32)22-23(2)3/h9-10,22H,4-8,11-21H2,1-3H3,(H,29,32)(H4,27,28,30)	CCCCCCC=CCCCC(=O)N(CCCCCN=C(N)N)CCCNC(=O)C=C(C)C	Fatty amides	Fatty Acyls	Lipids and lipid-like molecules
0.659117	Epitope ID:138715	C29H56NO9P	[M + H]+	594.376	27.5238	RKIDALSACBQVTN	InChI=1S/C29H56NO9P/c1-5-6-7-8-9-10-11-12-13-14-15-16-17-20-28(32)36-25-27(39-29(33)21-18-19-23-31)26-38-40(34,35)37-24-22-30(2,3)4/h23,27H,5-22,24-26H2,1-4H3/p+1	CCCCCCCCCCCCCCCC(=O)OCC(COP(=O)(O)OCC[N+](C)(C)C)OC(=O)CCCC=O	Alcohols and polyols	Organooxygen compounds	Organic oxygen compounds
0.656983	1,12-Diamino-4,9-diaza-5-oxadodecan	C9H24N4O	[M + Na]+	227.184	22.8485	AXPBBZFZJZYGTJ	InChI=1S/C9H24N4O/c10-4-1-6-12-7-3-9-14-13-8-2-5-11/h12-13H,1-11H2	C(CN)CNCCCONCCCN	Unassigned	Azoles	Organoheterocyclic compounds
0.656884	6-[4-(2-aminoethyl)-1H-1,2,3-triazol-1-yl]-L-norleucine	C10H19N5O2	[M + Na]+	264.143	19.9378	KBEXJPQJYWPLIB	InChI=1S/C10H19N5O2/c11-5-4-8-7-15(14-13-8)6-2-1-3-9(12)10(16)17/h7,9H,1-6,11-12H2,(H,16,17)	C1=C(N=NN1CCCCC(C(=O)O)N)CCN	Amino acids, peptides, and analogues	Carboxylic acids and derivatives	Organic acids and derivatives
0.656213	N,N''-[(acetylimino)diethane-2,1-diyl]bis[N-(3,7-dimethyloct-6-en-1-yl)acetamide]	C30H55N3O3	[M + Na]+	528.411	26.609	MITIMAMGYOHSHS	InChI=1S/C30H55N3O3/c1-24(2)12-10-14-26(5)16-18-31(28(7)34)20-22-33(30(9)36)23-21-32(29(8)35)19-17-27(6)15-11-13-25(3)4/h12-13,26-27H,10-11,14-23H2,1-9H3	CC(CCC=C(C)C)CCN(CCN(CCN(CCC(C)CCC=C(C)C)C(=O)C)C(=O)C)C(=O)C	Unassigned	Benzene and substituted derivatives	Benzenoids
0.653133	2-[2-[2-[2-[2-[2-[2-[2-(2-hydroxypropoxy)propoxy]propoxy]propoxy]propoxy]propoxy]propoxy]propoxy]propan-1-ol	C27H56O10	[M + H]+	541.395	26.0505	DXVLAUMXGHQKAV	InChI=1S/C27H56O10/c1-19(29)11-30-21(3)13-32-23(5)15-34-25(7)17-36-27(9)18-37-26(8)16-35-24(6)14-33-22(4)12-31-20(2)10-28/h19-29H,10-18H2,1-9H3	CC(CO)OCC(C)OCC(C)OCC(C)OCC(C)OCC(C)OCC(C)OCC(C)OCC(C)O	Alcohols and polyols	Organooxygen compounds	Organic oxygen compounds
0.651617	Avermectin B1a aglycone	C34H48O8	[M + H]+	585.348	18.946	XLEUIYGDSWMLCR	InChI=1S/C34H48O8/c1-7-19(2)30-22(5)13-14-33(42-30)17-26-16-25(41-33)12-11-21(4)28(35)20(3)9-8-10-24-18-39-31-29(36)23(6)15-27(32(37)40-26)34(24,31)38/h8-11,13-15,19-20,22,25-31,35-36,38H,7,12,16-18H2,1-6H3	CCC(C)C1C(C=CC2(O1)CC3CC(O2)CC=C(C(C(C=CC=C4COC5C4(C(C=C(C5O)C)C(=O)O3)O)C)O)C)C	Triradylcglycerols	Glycerolipids	Lipids and lipid-like molecules
0.651603	zlchem 671	C12H23BN2O4	[M + Na]+	292.168	24.2577	AFQWQRBBIZKYTE	InChI=1S/C12H23BN2O4/c1-6-7-8-13-18-9(11(16)14(2)3)10(19-13)12(17)15(4)5/h9-10H,6-8H2,1-5H3	B1(OC(C(O1)C(=O)N(C)C)C(=O)N(C)C)CCCC	Amino acids, peptides, and analogues	Carboxylic acids and derivatives	Organic acids and derivatives
0.651263	1,3-Propanediamine, N-[2-[[2-[(2-aminoethyl)amino]ethyl]amino]ethyl]-	C9H25N5	[M + Na]+	226.199	24.435	VVBGSMCXGWBESC	InChI=1S/C9H25N5/c10-2-1-4-12-6-8-14-9-7-13-5-3-11/h12-14H,1-11H2	C(CN)CNCCNCCNCCN	Amines	Organonitrogen compounds	Organic nitrogen compounds
0.648288	Laureth-3	C18H38O4	[M + H]+	319.284	25.8943	FKMHSNTVILORFA	InChI=1S/C18H38O4/c1-2-3-4-5-6-7-8-9-10-11-13-20-15-17-22-18-16-21-14-12-19/h19H,2-18H2,1H3	CCCCCCCCCCCCOCCOCCOCCO	Ethers	Organooxygen compounds	Organic oxygen compounds
0.647713	Decyltetraglycol	C18H38O5	[M + H]+	335.28	26.7023	ASMWIUUCZFNLHL	InChI=1S/C18H38O5/c1-2-3-4-5-6-7-8-9-11-20-13-15-22-17-18-23-16-14-21-12-10-19/h19H,2-18H2,1H3	CCCCCCCCCCOCCOCCOCCOCCO	Ethers	Organooxygen compounds	Organic oxygen compounds
0.645615	Chivosazole E	C46H65NO12	[M + Na]+	846.441	28.1977	UMUMBLZPRQHELQ	InChI=1S/C46H65NO12/c1-28-18-12-8-11-15-23-40(52)59-44(32(5)37(50)25-31(4)48)29(2)19-13-9-10-14-21-36(49)26-38(51)33(6)45-47-35(27-56-45)20-16-17-22-39(30(3)24-28)58-46-43(55)42(54)41(53)34(7)57-46/h8-24,27,29-34,36-39,41-44,46,48-51,53-55H,25-26H2,1-7H3	CC1C=CC=CC=CC(CC(C(C2=NC(=CO2)C=CC=CC(C(C=C(C=CC=CC=CC(=O)OC1C(C)C(CC(C)O)O)C)C)OC3C(C(C(C(O3)C)O)O)O)C)O)O	Amino acids, peptides, and analogues	Carboxylic acids and derivatives	Organic acids and derivatives
0.643308	1-(2-Fluoroethyl)-3-(4-methylcyclohexyl)-1-nitrosourea	C10H18FN3O2	[M + H]+	232.146	22.2253	JHSQNRZJTAOPRU	InChI=1S/C10H18FN3O2/c1-8-2-4-9(5-3-8)12-10(15)14(13-16)7-6-11/h8-9H,2-7H2,1H3,(H,12,15)	CC1CCC(CC1)NC(=O)N(CCF)N=O	Amino acids, peptides, and analogues	Carboxylic acids and derivatives	Organic acids and derivatives
0.636762	(5-acetamido-3,4-diacetyloxy-6-nonoxyoxan-2-yl)methyl acetate	C23H39NO9	[M + H]+	474.272	22.3253	NNNCCZODQRUEHT	InChI=1S/C23H39NO9/c1-6-7-8-9-10-11-12-13-29-23-20(24-15(2)25)22(32-18(5)28)21(31-17(4)27)19(33-23)14-30-16(3)26/h19-23H,6-14H2,1-5H3,(H,24,25)	CCCCCCCCCOC1C(C(C(C(O1)COC(=O)C)OC(=O)C)OC(=O)C)NC(=O)C	Amino acids, peptides, and analogues	Carboxylic acids and derivatives	Organic acids and derivatives
0.636584	Acnederm	C9H16O4	[M + H]+	189.112	13.369	BDJRBEYXGGNYIS	InChI=1S/C9H16O4/c10-8(11)6-4-2-1-3-5-7-9(12)13/h1-7H2,(H,10,11)(H,12,13)	C(CCCC(=O)O)CCCC(=O)O	Fatty acids and conjugates	Fatty Acyls	Lipids and lipid-like molecules
0.635756	6-Dodecylaminopurine	C17H29N5	[M + Na]+	326.233	17.5572	SBEOUENSMWBHFN	InChI=1S/C17H29N5/c1-2-3-4-5-6-7-8-9-10-11-12-18-16-15-17(20-13-19-15)22-14-21-16/h13-14H,2-12H2,1H3,(H2,18,19,20,21,22)	CCCCCCCCCCCCNC1=NC=NC2=C1NC=N2	Amino acids, peptides, and analogues	Carboxylic acids and derivatives	Organic acids and derivatives
0.632046	Myristamidopropylamine oxide	C19H40N2O2	[M + H]+	329.317	26.315	DKPKKUQZFWYBRB	InChI=1S/C19H40N2O2/c1-4-5-6-7-8-9-10-11-12-13-14-16-19(22)20-17-15-18-21(2,3)23/h4-18H2,1-3H3,(H,20,22)	CCCCCCCCCCCCCC(=O)NCCC[N+](C)(C)[O-]	Amines	Organonitrogen compounds	Organic nitrogen compounds
0.627363	C20 Dihydroceramide	C38H77NO3	[M + H]+	596.598	32.9363	ZWAUSWHRQBSECP	InChI=1S/C38H77NO3/c1-3-5-7-9-11-13-15-17-18-19-20-22-24-26-28-30-32-34-38(42)39-36(35-40)37(41)33-31-29-27-25-23-21-16-14-12-10-8-6-4-2/h36-37,40-41H,3-35H2,1-2H3,(H,39,42)	CCCCCCCCCCCCCCCCCCCC(=O)NC(CO)C(CCCCCCCCCCCCCCC)O	Ceramides	Sphingolipids	Lipids and lipid-like molecules
0.627174	1-palmitoyl-2-myristoyl-sn-glycero-3-phosphoethanolamine	C35H70NO8P	[M + H]+	664.493	28.3522	MMLCPRRXWWDUCM	InChI=1S/C35H70NO8P/c1-3-5-7-9-11-13-15-16-18-19-21-23-25-27-34(37)41-31-33(32-43-45(39,40)42-30-29-36)44-35(38)28-26-24-22-20-17-14-12-10-8-6-4-2/h33H,3-32,36H2,1-2H3,(H,39,40)	CCCCCCCCCCCCCCCC(=O)OCC(COP(=O)(O)OCCN)OC(=O)CCCCCCCCCCCCC	Glycerophosphoethanolamines	Glycerophospholipids	Lipids and lipid-like molecules
0.625154	2,5,8,11,14,17-Hexaoxanonadecane	C13H28O6	[M + Na]+	303.181	16.3275	PJXDGFJDVVVXCY	InChI=1S/C13H28O6/c1-3-15-6-7-17-10-11-19-13-12-18-9-8-16-5-4-14-2/h3-13H2,1-2H3	CCOCCOCCOCCOCCOCCOC	Triradylcglycerols	Glycerolipids	Lipids and lipid-like molecules
0.622611	[(9S,10R,11R,12E,17S)-12-ethylidene-4-[1-[(9S,10S,11R,17S)-10-(hydroxymethyl)-8,14-diazapentacyclo[9.5.2.01,9.02,7.014,17]octadeca-2,4,6,12-tetraen-12-yl]ethyl]-8,14-diazapentacyclo[9.5.2.01,9.02,7.014,17]octadeca-2(7),3,5-trien-10-yl]methanol	C38H46N4O2	[M + H3N + H]+	608.394	27.8238	GJYRKYFELCXWRD	InChI=1S/C38H46N4O2/c1-3-22-17-41-12-11-38-30-14-23(8-9-32(30)40-35(38)27(19-43)24(22)15-33(38)41)21(2)26-18-42-13-10-37-29-6-4-5-7-31(29)39-36(37)28(20-44)25(26)16-34(37)42/h3-9,14,18,21,24-25,27-28,33-36,39-40,43-44H,10-13,15-17,19-20H2,1-2H3	CC=C1CN2CCC34C2CC1C(C3NC5=C4C=C(C=C5)C(C)C6=CN7CCC89C7CC6C(C8NC1=CC=CC=C91)CO)CO	Fatty amides	Fatty Acyls	Lipids and lipid-like molecules
0.620829	Lexamine L 13	C17H36N2O	[M + H]+	285.289	24.6432	TWMFGCHRALXDAR	InChI=1S/C17H36N2O/c1-4-5-6-7-8-9-10-11-12-14-17(20)18-15-13-16-19(2)3/h4-16H2,1-3H3,(H,18,20)	CCCCCCCCCCCC(=O)NCCCN(C)C	Fatty amides	Fatty Acyls	Lipids and lipid-like molecules
0.619628	2-hydroxyethyl-[11-[2-(2-hydroxyphenyl)ethyl-methylamino]undecyl]-methyl-phenacylazanium	C31H48N2O3	[M + H3N + H]+	514.396	26.0755	SRSJNQQDNQMMKL	InChI=1S/C31H48N2O3/c1-32(23-21-29-19-13-14-20-30(29)35)22-15-8-6-4-3-5-7-9-16-24-33(2,25-26-34)27-31(36)28-17-11-10-12-18-28/h10-14,17-20,34H,3-9,15-16,21-27H2,1-2H3/p+1	CN(CCCCCCCCCCC[N+](C)(CCO)CC(=O)C1=CC=CC=C1)CCC2=CC=CC=C2O	Pyrimidines and pyrimidine derivatives	Diazines	Organoheterocyclic compounds
0.619127	PA Autoinducer	C16H27NO4	[M + H3N + H]+	315.229	16.3275	PHSRRHGYXQCRPU	InChI=1S/C16H27NO4/c1-2-3-4-5-6-7-8-9-13(18)12-15(19)17-14-10-11-21-16(14)20/h14H,2-12H2,1H3,(H,17,19)	CCCCCCCCCC(=O)CC(=O)NC1CCOC1=O	Amino acids, peptides, and analogues	Carboxylic acids and derivatives	Organic acids and derivatives
0.618898	2-[2-(2-hydroxy-3-methylbutanamido)-N,3-dimethylbutanamido]-4-methylpentanoic acid	C17H32N2O5	[M + H]+	345.239	17.8567	UKOYQMONAWKXIF	InChI=1S/C17H32N2O5/c1-9(2)8-12(17(23)24)19(7)16(22)13(10(3)4)18-15(21)14(20)11(5)6/h9-14,20H,8H2,1-7H3,(H,18,21)(H,23,24)	CC(C)CC(C(=O)O)N(C)C(=O)C(C(C)C)NC(=O)C(C(C)C)O	Amino acids, peptides, and analogues	Carboxylic acids and derivatives	Organic acids and derivatives
0.613706	[(2S,3S,4R,5R)-4-hydroxy-2,5-bis(hydroxymethyl)-2-[(2R,3R,4S,5S,6R)-3,4,5-trihydroxy-6-(hydroxymethyl)oxan-2-yl]oxyoxolan-3-yl] (9Z,12Z)-octadeca-9,12-dienoate	C30H52O12	[M + H]+	605.354	27.2093	HESWZSXUQZPJLH	InChI=1S/C30H52O12/c1-2-3-4-5-6-7-8-9-10-11-12-13-14-15-16-17-23(34)40-28-25(36)22(19-32)41-30(28,20-33)42-29-27(38)26(37)24(35)21(18-31)39-29/h6-7,9-10,21-22,24-29,31-33,35-38H,2-5,8,11-20H2,1H3	CCCCCC=CCC=CCCCCCCCC(=O)OC1C(C(OC1(CO)OC2C(C(C(C(O2)CO)O)O)O)CO)O	Carbohydrates and carbohydrate conjugates	Organooxygen compounds	Organic oxygen compounds
0.613006	N-(3-methoxypropyl)-N-[(1S,9aR)-octahydro-2H-quinolizin-1-ylmethyl]-3-[1-(propan-2-yl)-1H-indol-3-yl]propanamide	C28H43N3O2	[M + H3N + H]+	471.369	25.1662	SIFSPXAXQVTBNU	InChI=1S/C28H43N3O2/c1-22(2)31-21-23(25-11-4-5-13-27(25)31)14-15-28(32)30(18-9-19-33-3)20-24-10-8-17-29-16-7-6-12-26(24)29/h4-5,11,13,21-22,24,26H,6-10,12,14-20H2,1-3H3	CC(C)N1C=C(C2=CC=CC=C21)CCC(=O)N(CCCOC)CC3CCCN4C3CCCC4	Androstane steroids	Steroids and steroid derivatives	Lipids and lipid-like molecules
0.611299	methyl 10-hydroxy-2,2,6a,6b,9,9,12a-heptamethyl-4-[(2-methylbut-2-enoyl)oxy]-1,2,3,4,4a,5,6,6a,6b,7,8,8a,9,10,11,12,12a,12b,13,14b-icosahydropicene-4a-carboxylate	C36H56O5	[M + H3N + H]+	586.452	27.1177	PKHMVRXSZHAHIP	InChI=1S/C36H56O5/c1-11-22(2)29(38)41-28-21-31(3,4)20-24-23-12-13-26-33(7)16-15-27(37)32(5,6)25(33)14-17-35(26,9)34(23,8)18-19-36(24,28)30(39)40-10/h11-12,24-28,37H,13-21H2,1-10H3	CC=C(C)C(=O)OC1CC(CC2C1(CCC3(C2=CCC4C3(CCC5C4(CCC(C5(C)C)O)C)C)C)C(=O)OC)(C)C	Fatty amides	Fatty Acyls	Lipids and lipid-like molecules
0.608222	[(2R)-3-hydroxy-2-[(2R,3S,4R,5R,6S)-3,4,5-trihydroxy-6-(hydroxymethyl)oxan-2-yl]oxypropyl] (7Z,10Z,13Z)-hexadeca-7,10,13-trienoate	C25H42O9	[M + H3N + H]+	504.321	25.9577	REDDESGUVVWTMB	InChI=1S/C25H42O9/c1-2-3-4-5-6-7-8-9-10-11-12-13-14-15-21(28)32-18-19(16-26)33-25-24(31)23(30)22(29)20(17-27)34-25/h3-4,6-7,9-10,19-20,22-27,29-31H,2,5,8,11-18H2,1H3	CCC=CCC=CCC=CCCCCCC(=O)OCC(CO)OC1C(C(C(C(O1)CO)O)O)O	Unassigned	Coumarans	Organoheterocyclic compounds
0.603239	N-(2-aminoethyl)hexadecanamide	C18H38N2O	[M + H]+	299.306	26.2363	REXJHOJJVKUPDT	InChI=1S/C18H38N2O/c1-2-3-4-5-6-7-8-9-10-11-12-13-14-15-18(21)20-17-16-19/h2-17,19H2,1H3,(H,20,21)	CCCCCCCCCCCCCCCC(=O)NCCN	Fatty amides	Fatty Acyls	Lipids and lipid-like molecules
0.603079	N''-(2-ethoxyethyl)-N,N,N''-trimethylpropane-1,3-diamine	C10H24N2O	[M + Na]+	211.18	19.6662	WYLUZYJBGBMLFZ	InChI=1S/C10H24N2O/c1-5-13-10-9-12(4)8-6-7-11(2)3/h5-10H2,1-4H3	CCOCCN(C)CCCN(C)C	Amino acids, peptides, and analogues	Carboxylic acids and derivatives	Organic acids and derivatives
0.595149	6,11-dioxohexadecanedioic acid	C16H26O6	[M + H3N + H]+	332.209	18.7383	YEEGFLYPGSPSIV	InChI=1S/C16H26O6/c17-13(9-3-5-11-15(19)20)7-1-2-8-14(18)10-4-6-12-16(21)22/h1-12H2,(H,19,20)(H,21,22)	C(CCC(=O)CCCCC(=O)O)CC(=O)CCCCC(=O)O	Triradylcglycerols	Glycerolipids	Lipids and lipid-like molecules
0.594335	(6S)-6-(6-O-Acetyl-beta-D-glucopyranosyloxy)octadecanoic acid	C26H48O9	[M + H]+	505.341	22.2253	RSMOJPHNAHXCJA	InChI=1S/C26H48O9/c1-3-4-5-6-7-8-9-10-11-12-15-20(16-13-14-17-22(28)29)34-26-25(32)24(31)23(30)21(35-26)18-33-19(2)27/h20-21,23-26,30-32H,3-18H2,1-2H3,(H,28,29)	CCCCCCCCCCCCC(CCCCC(=O)O)OC1C(C(C(C(O1)COC(=O)C)O)O)O	Carboxylic acid derivatives	Carboxylic acids and derivatives	Organic acids and derivatives
0.588505	[3,4,5-trihydroxy-6-[(2E)-6-hydroxy-3-methyl-7-methylidene-10-propan-2-ylcyclodec-2-en-1-yl]oxyoxan-2-yl]methyl acetate	C23H38O8	[M + H]+	443.268	25.925	KTNIQKJVBQEHKL	InChI=1S/C23H38O8/c1-12(2)16-8-7-14(4)17(25)9-6-13(3)10-18(16)30-23-22(28)21(27)20(26)19(31-23)11-29-15(5)24/h10,12,16-23,25-28H,4,6-9,11H2,1-3,5H3	CC1=CC(C(CCC(=C)C(CC1)O)C(C)C)OC2C(C(C(C(O2)COC(=O)C)O)O)O	Hydroxysteroids	Steroids and steroid derivatives	Lipids and lipid-like molecules
0.584585	1-octadecanoyl-2-decanoyl-sn-glycero-3-phosphoethanolamine	C33H66NO8P	[M + H]+	636.46	29.0565	IQGMGIHASGWWFZ	InChI=1S/C33H66NO8P/c1-3-5-7-9-11-12-13-14-15-16-17-18-20-21-23-25-32(35)39-29-31(30-41-43(37,38)40-28-27-34)42-33(36)26-24-22-19-10-8-6-4-2/h31H,3-30,34H2,1-2H3,(H,37,38)	CCCCCCCCCCCCCCCCCC(=O)OCC(COP(=O)(O)OCCN)OC(=O)CCCCCCCCC	Glycerophosphoethanolamines	Glycerophospholipids	Lipids and lipid-like molecules
0.58446	Iacvita	C28H52N2O6	[M + H3N + H]+	530.416	21.5845	SXPLGYBFGPYAHS	InChI=1S/C28H52N2O6/c1-25(2)17-21(18-26(3,4)29(25)33)35-23(31)15-13-11-9-10-12-14-16-24(32)36-22-19-27(5,6)30(34)28(7,8)20-22/h21-22,33-34H,9-20H2,1-8H3	CC1(CC(CC(N1O)(C)C)OC(=O)CCCCCCCCC(=O)OC2CC(N(C(C2)(C)C)O)(C)C)C	Alcohols and polyols	Organooxygen compounds	Organic oxygen compounds
0.583185	Monopalmitin	C19H38O4	[M + H3N + H]+	348.311	25.7652	QHZLMUACJMDIAE	InChI=1S/C19H38O4/c1-2-3-4-5-6-7-8-9-10-11-12-13-14-15-19(22)23-17-18(21)16-20/h18,20-21H,2-17H2,1H3	CCCCCCCCCCCCCCCC(=O)OCC(CO)O	Glycerol ethers	Glycerolipids	Lipids and lipid-like molecules
0.580897	1-pentadecanoyl-2-hexadecanoyl-glycero-3-phosphoethanolamine	C36H72NO8P	[M + H]+	678.506	33.7878	DCIHLTIBNFDPMW	InChI=1S/C36H72NO8P/c1-3-5-7-9-11-13-15-17-19-21-23-25-27-29-36(39)45-34(33-44-46(40,41)43-31-30-37)32-42-35(38)28-26-24-22-20-18-16-14-12-10-8-6-4-2/h34H,3-33,37H2,1-2H3,(H,40,41)	CCCCCCCCCCCCCCCC(=O)OC(COC(=O)CCCCCCCCCCCCCC)COP(=O)(O)OCCN	Amino acids, peptides, and analogues	Carboxylic acids and derivatives	Organic acids and derivatives
0.580097	1-16:0-lysoPE	C21H44NO7P	[M + H]+	454.294	26.3407	YVYMBNSKXOXSKW	InChI=1S/C21H44NO7P/c1-2-3-4-5-6-7-8-9-10-11-12-13-14-15-21(24)27-18-20(23)19-29-30(25,26)28-17-16-22/h20,23H,2-19,22H2,1H3,(H,25,26)	CCCCCCCCCCCCCCCC(=O)OCC(COP(=O)(O)OCCN)O	Amino acids, peptides, and analogues	Carboxylic acids and derivatives	Organic acids and derivatives
0.578529	Shell SD-6162	C16H31O6P	[M + H3N + H]+	368.217	18.9852	NBJUTTIGVVSBAG	InChI=1S/C16H31O6P/c1-5-6-7-8-9-10-11-12-13-21-16(17)14-15(2)22-23(18,19-3)20-4/h14H,5-13H2,1-4H3	CCCCCCCCCCOC(=O)C=C(C)OP(=O)(OC)OC	Amino acids, peptides, and analogues	Carboxylic acids and derivatives	Organic acids and derivatives
0.57109	Polyoxyethylene (10)	C20H42O11	[M + H]+	459.28	11.2967	DTPCFIHYWYONMD	InChI=1S/C20H42O11/c21-1-3-23-5-7-25-9-11-27-13-15-29-17-19-31-20-18-30-16-14-28-12-10-26-8-6-24-4-2-22/h21-22H,1-20H2	C(COCCOCCOCCOCCOCCOCCOCCOCCOCCO)O	Carbohydrates and carbohydrate conjugates	Organooxygen compounds	Organic oxygen compounds
0.570618	Armeen 14	C14H31N	[M + H]+	214.253	25.435	PLZVEHJLHYMBBY	InChI=1S/C14H31N/c1-2-3-4-5-6-7-8-9-10-11-12-13-14-15/h2-15H2,1H3	CCCCCCCCCCCCCCN	Unassigned	Polycyclic hydrocarbons	Hydrocarbons
0.570576	Tetrahydrofurfuryl hydrogen sebacate	C15H26O5	[M + H3N + H]+	304.212	15.2278	XRVATIVUESFWDO	InChI=1S/C15H26O5/c16-14(17)9-5-3-1-2-4-6-10-15(18)20-12-13-8-7-11-19-13/h13H,1-12H2,(H,16,17)	C1CC(OC1)COC(=O)CCCCCCCCC(=O)O	Triradylcglycerols	Glycerolipids	Lipids and lipid-like molecules
0.567298	Myristoyl glutamic acid	C19H35NO5	[M + H]+	358.259	14.9392	MTJZWYHTZFVEGI	InChI=1S/C19H35NO5/c1-2-3-4-5-6-7-8-9-10-11-12-13-17(21)20-16(19(24)25)14-15-18(22)23/h16H,2-15H2,1H3,(H,20,21)(H,22,23)(H,24,25)	CCCCCCCCCCCCCC(=O)NC(CCC(=O)O)C(=O)O	Fatty acid esters	Fatty Acyls	Lipids and lipid-like molecules
0.565504	1-stearoyl-2-myristoyl-sn-glycero-3-phosphoethanolamine	C37H74NO8P	[M + H]+	692.522	28.4378	RFJQNULIDFTTLL	InChI=1S/C37H74NO8P/c1-3-5-7-9-11-13-15-16-17-18-20-21-23-25-27-29-36(39)43-33-35(34-45-47(41,42)44-32-31-38)46-37(40)30-28-26-24-22-19-14-12-10-8-6-4-2/h35H,3-34,38H2,1-2H3,(H,41,42)	CCCCCCCCCCCCCCCCCC(=O)OCC(COP(=O)(O)OCCN)OC(=O)CCCCCCCCCCCCC	Glycerophosphoethanolamines	Glycerophospholipids	Lipids and lipid-like molecules
0.559211	Acetylhistamine	C7H11N3O	[M + H3N + H]+	171.126	11.2967	XJWPISBUKWZALE	InChI=1S/C7H11N3O/c1-6(11)9-3-2-7-4-8-5-10-7/h4-5H,2-3H2,1H3,(H,8,10)(H,9,11)	CC(=O)NCCC1=CN=CN1	Unassigned	Carboxylic acids and derivatives	Organic acids and derivatives
0.555827	N-(2-Hydroxydodecyl)-N-(2-hydroxyethyl)-beta-alanine	C17H35NO4	[M + Na]+	340.248	23.7995	OKVWJOUKDKKXQG	InChI=1S/C17H35NO4/c1-2-3-4-5-6-7-8-9-10-16(20)15-18(13-14-19)12-11-17(21)22/h16,19-20H,2-15H2,1H3,(H,21,22)	CCCCCCCCCCC(CN(CCC(=O)O)CCO)O	Unassigned	Fatty Acyls	Lipids and lipid-like molecules
0.553878	Diethyl N,N''-ethane-1,2-diylbis(N-(1-oxoisononyl)-beta-alaninate)	C30H56N2O6	[M + H3N + H]+	558.446	23.7623	JYJIHAKTINQWOI	InChI=1S/C30H56N2O6/c1-7-37-29(35)19-21-31(27(33)17-13-9-11-15-25(3)4)23-24-32(22-20-30(36)38-8-2)28(34)18-14-10-12-16-26(5)6/h25-26H,7-24H2,1-6H3	CCOC(=O)CCN(CCN(CCC(=O)OCC)C(=O)CCCCCC(C)C)C(=O)CCCCCC(C)C	Amino acids, peptides, and analogues	Carboxylic acids and derivatives	Organic acids and derivatives
0.552898	Stearic anhydride	C36H70O3	[M + H3N + H]+	568.567	33.8342	WVJVHUWVQNLPCR	InChI=1S/C36H70O3/c1-3-5-7-9-11-13-15-17-19-21-23-25-27-29-31-33-35(37)39-36(38)34-32-30-28-26-24-22-20-18-16-14-12-10-8-6-4-2/h3-34H2,1-2H3	CCCCCCCCCCCCCCCCCC(=O)OC(=O)CCCCCCCCCCCCCCCCC	Ceramides	Sphingolipids	Lipids and lipid-like molecules
0.552803	1-phenyl-2-[4-(4-pyrimidin-2-ylpiperazin-1-yl)butyl]pyridazine-3,6-dione	C22H26N6O2	[M + H3N + H]+	424.248	24.8957	QOTWHDDSOMQLJW	InChI=1S/C22H26N6O2/c29-20-9-10-21(30)28(19-7-2-1-3-8-19)27(20)14-5-4-13-25-15-17-26(18-16-25)22-23-11-6-12-24-22/h1-3,6-12H,4-5,13-18H2	C1CN(CCN1CCCCN2C(=O)C=CC(=O)N2C3=CC=CC=C3)C4=NC=CC=N4	Amino acids, peptides, and analogues	Carboxylic acids and derivatives	Organic acids and derivatives
0.552581	(3S)-N-[4-(diaminomethylideneamino)butyl]-3-methyldecanamide	C16H34N4O	[M + Na]+	321.265	26.0755	BSLVCPNCRMUHCD	InChI=1S/C16H34N4O/c1-3-4-5-6-7-10-14(2)13-15(21)19-11-8-9-12-20-16(17)18/h14H,3-13H2,1-2H3,(H,19,21)(H4,17,18,20)	CCCCCCCC(C)CC(=O)NCCCCN=C(N)N	Unassigned	Benzotriazoles	Organoheterocyclic compounds
0.55154	G00060-Watson-Int	C12H22N4O2	[M + Na]+	277.165	15.4636	YVOQADGLLJCMOE	InChI=1S/C12H22N4O2/c17-11(15-7-8-15)13-5-3-1-2-4-6-14-12(18)16-9-10-16/h1-10H2,(H,13,17)(H,14,18)	C1CN1C(=O)NCCCCCCNC(=O)N2CC2	Imidazoles	Azoles	Organoheterocyclic compounds
0.551191	Aurilide B	C44H75N5O10	[M + H]+	834.552	25.6408	LRWWIPZJXHBJSP	InChI=1S/C44H75N5O10/c1-17-20-28(10)37-30(12)32(50)22-21-29(11)43(56)59-38(27(9)19-3)39(52)46-35(25(6)7)41(54)49(16)36(26(8)18-2)42(55)47(14)23-33(51)45-34(24(4)5)40(53)48(15)31(13)44(57)58-37/h20-21,24-27,30-32,34-38,50H,17-19,22-23H2,1-16H3,(H,45,51)(H,46,52)	CCC=C(C)C1C(C(CC=C(C(=O)OC(C(=O)NC(C(=O)N(C(C(=O)N(CC(=O)NC(C(=O)N(C(C(=O)O1)C)C)C(C)C)C)C(C)CC)C)C(C)C)C(C)CC)C)O)C	Depsipeptides	Peptidomimetics	Organic acids and derivatives
0.550669	ethyl 3-[3-(3-ethoxy-3-oxopropyl)-2-oxocyclohexyl]propanoate	C16H26O5	[M + H]+	299.186	23.3577	SXEGZONRXURZQK	InChI=1S/C16H26O5/c1-3-20-14(17)10-8-12-6-5-7-13(16(12)19)9-11-15(18)21-4-2/h12-13H,3-11H2,1-2H3	CCOC(=O)CCC1CCCC(C1=O)CCC(=O)OCC	Halobenzenes	Benzene and substituted derivatives	Benzenoids
0.550335	N-Tricyclo(3.3.1.1(sup 3,7))dec-2-ylbeta-D-mannopyranosylamine	C16H27NO5	[M + H3N + H]+	331.224	15.8193	BVDICQBZZFOMDH	InChI=1S/C16H27NO5/c18-6-11-13(19)14(20)15(21)16(22-11)17-12-9-2-7-1-8(4-9)5-10(12)3-7/h7-21H,1-6H2	C1C2CC3CC1CC(C2)C3NC4C(C(C(C(O4)CO)O)O)O	Fatty amides	Fatty Acyls	Lipids and lipid-like molecules
0.546127	N-(1-hydroxybutan-2-yl)undec-10-enamide	C15H29NO2	[M + H3N + H]+	273.254	20.869	DUIZFUBHHGZRPZ	InChI=1S/C15H29NO2/c1-3-5-6-7-8-9-10-11-12-15(18)16-14(4-2)13-17/h3,14,17H,1,4-13H2,2H3,(H,16,18)	CCC(CO)NC(=O)CCCCCCCCC=C	Fatty amides	Fatty Acyls	Lipids and lipid-like molecules
0.544838	N-(20-amino-4-hydroxy-4,8,12,17-tetraazaicos-1-yl)-4-hydroxybenzamide	C23H44N6O3	[M + Na]+	475.337	17.9302	ICSMWVXZVJFMRP	InChI=1S/C23H44N6O3/c24-11-3-14-25-12-1-2-13-26-15-4-16-27-17-5-19-29(32)20-6-18-28-23(31)21-7-9-22(30)10-8-21/h7-10,25-27,30,32H,1-6,11-20,24H2,(H,28,31)	C1=CC(=CC=C1C(=O)NCCCN(CCCNCCCNCCCCNCCCN)O)O	Unassigned	Unassigned	Unassigned
0.544508	Phophatidylethanolamine(20:2/15:0)	C40H76NO8P	[M + H]+	730.537	33.7878	OKBBWKDDDDZSJQ	InChI=1S/C40H76NO8P/c1-3-5-7-9-11-13-15-17-18-19-20-21-23-24-26-28-30-32-39(42)46-36-38(37-48-50(44,45)47-35-34-41)49-40(43)33-31-29-27-25-22-16-14-12-10-8-6-4-2/h11,13,17-18,38H,3-10,12,14-16,19-37,41H2,1-2H3,(H,44,45)	CCCCCCCCCCCCCCC(=O)OC(COC(=O)CCCCCCCCCC=CCC=CCCCCC)COP(=O)(O)OCCN	Glycerophosphoethanolamines	Glycerophospholipids	Lipids and lipid-like molecules
0.543992	1-Pentadecanoyl-2-hexadecanoyl-sn-glycero-3-phosphoethanolamine	C36H68NO8P	[M + H]+	674.477	25.3563	NMIBJXZODRRZEA	InChI=1S/C36H68NO8P/c1-3-5-7-9-11-13-15-17-19-21-23-25-27-29-36(39)45-34(33-44-46(40,41)43-31-30-37)32-42-35(38)28-26-24-22-20-18-16-14-12-10-8-6-4-2/h7,9,13,15,34H,3-6,8,10-12,14,16-33,37H2,1-2H3,(H,40,41)	CCCCCCCCCCCCCCC(=O)OCC(COP(=O)(O)OCCN)OC(=O)CCCCCCCC=CCC=CCCC	Unassigned	Sphingolipids	Lipids and lipid-like molecules
0.543987	bmse000558	C15H30O2	[M + H3N + H]+	260.259	20.7532	WQEPLUUGTLDZJY	InChI=1S/C15H30O2/c1-2-3-4-5-6-7-8-9-10-11-12-13-14-15(16)17/h2-14H2,1H3,(H,16,17)	CCCCCCCCCCCCCCC(=O)O	Unassigned	Unassigned	Lipids and lipid-like molecules
0.54306	Tetraethylenetetramine pelargonamide	C17H39N5O	[M + Na]+	352.307	26.7768	VKWZDXGYNMWHQU	InChI=1S/C17H39N5O/c1-2-3-4-5-6-7-8-17(23)22-16-15-21-14-13-20-12-11-19-10-9-18/h19-21H,2-16,18H2,1H3,(H,22,23)	CCCCCCCCC(=O)NCCNCCNCCNCCN	Unassigned	Azoles	Organoheterocyclic compounds
0.5425	N'-[(E)-[4-(2-hydroxyethoxy)phenyl]methylideneamino]-N-(2-hydroxyphenyl)octanediamide	C23H29N3O5	[M + Na]+	450.204	26.933	QXZFAILDNWQRAW	InChI=1S/C23H29N3O5/c27-15-16-31-19-13-11-18(12-14-19)17-24-26-23(30)10-4-2-1-3-9-22(29)25-20-7-5-6-8-21(20)28/h5-8,11-14,17,27-28H,1-4,9-10,15-16H2,(H,25,29)(H,26,30)	C1=CC=C(C(=C1)NC(=O)CCCCCCC(=O)NN=CC2=CC=C(C=C2)OCCO)O	Amino acids, peptides, and analogues	Carboxylic acids and derivatives	Organic acids and derivatives
0.54149	Phophatidylethanolamine(15:0/15:0)	C35H70NO8P	[M + H]+	664.491	33.785	SKVKIGSFTGVBOX	InChI=1S/C35H70NO8P/c1-3-5-7-9-11-13-15-17-19-21-23-25-27-34(37)41-31-33(32-43-45(39,40)42-30-29-36)44-35(38)28-26-24-22-20-18-16-14-12-10-8-6-4-2/h33H,3-32,36H2,1-2H3,(H,39,40)	CCCCCCCCCCCCCCC(=O)OCC(COP(=O)(O)OCCN)OC(=O)CCCCCCCCCCCCCC	Glycerophosphoethanolamines	Glycerophospholipids	Lipids and lipid-like molecules
0.539925	[[(1S,3aalpha,8abeta)-3beta,8,10,10-Tetramethyl-5,6alpha-dihydroxydecahydro-8alpha,5alpha-(epoxymethano)azulene]-1beta-yl]beta-D-glucopyranoside	C21H36O9	[M + H]+	433.244	22.1187	SPYAOTULQPJFGN	InChI=1S/C21H36O9/c1-9-5-11(28-18-17(26)16(25)15(24)12(8-22)29-18)14-10(9)6-21(27)13(23)7-20(14,4)30-19(21,2)3/h9-18,22-27H,5-8H2,1-4H3	CC1CC(C2C1CC3(C(CC2(OC3(C)C)C)O)O)OC4C(C(C(C(O4)CO)O)O)O	Fatty acid esters	Fatty Acyls	Lipids and lipid-like molecules
0.538698	Tridecanamine	C13H29N	[M + H]+	200.237	25.6997	ABVVEAHYODGCLZ	InChI=1S/C13H29N/c1-2-3-4-5-6-7-8-9-10-11-12-13-14/h2-14H2,1H3	CCCCCCCCCCCCCN	Amines	Organonitrogen compounds	Organic nitrogen compounds
0.530662	Ficulinic acid B	C28H52O3	[M + Na]+	459.379	20.5545	LMKTZOYZOYTOMH	InChI=1S/C28H52O3/c1-3-5-7-9-11-16-20-24-27(29)25-21-17-13-10-12-15-19-23-26(28(30)31)22-18-14-8-6-4-2/h20,24,26H,3-19,21-23,25H2,1-2H3,(H,30,31)	CCCCCCCC=CC(=O)CCCCCCCCCC(CCCCCCC)C(=O)O	Unassigned	Steroids and steroid derivatives	Lipids and lipid-like molecules
0.530303	(4R)-4-[(3R,5S,7R,8R,9S,10S,12S,13R,14S,17R)-3,7,12-trihydroxy-10,13-dimethyl-2,3,4,5,6,7,8,9,11,12,14,15,16,17-tetradecahydro-1H-cyclopenta[a]phenanthren-17-yl]pentanamide	C24H41NO4	[M + H3N + H]+	425.338	24.0578	JLKACFJRSJMYJN	InChI=1S/C24H41NO4/c1-13(4-7-21(25)29)16-5-6-17-22-18(12-20(28)24(16,17)3)23(2)9-8-15(26)10-14(23)11-19(22)27/h13-20,22,26-28H,4-12H2,1-3H3,(H2,25,29)	CC(CCC(=O)N)C1CCC2C1(C(CC3C2C(CC4C3(CCC(C4)O)C)O)O)C	Bile acids, alcohols and derivatives	Steroids and steroid derivatives	Lipids and lipid-like molecules
0.524414	Panclicin B	C26H47NO5	[M + H3N + H]+	471.378	24.9575	WKCHBWPPSCZGSC	InChI=1S/C26H47NO5/c1-4-6-8-10-11-12-14-16-18-23-24(32-26(23)30)19-22(17-15-13-9-7-5-2)31-25(29)21(3)27-20-28/h20-24H,4-19H2,1-3H3,(H,27,28)	CCCCCCCCCCC1C(OC1=O)CC(CCCCCCC)OC(=O)C(C)NC=O	Unassigned	Sphingolipids	Lipids and lipid-like molecules
0.521986	7-Gal-brefeldin A	C22H34O9	[M + H3N + H]+	460.255	12.9672	WMQPIXSJUDBUIO	InChI=1S/C22H34O9/c1-12-5-3-2-4-6-13-9-14(10-15(13)16(24)7-8-18(25)29-12)30-22-21(28)20(27)19(26)17(11-23)31-22/h4,6-8,12-17,19-24,26-28H,2-3,5,9-11H2,1H3	CC1CCCC=CC2CC(CC2C(C=CC(=O)O1)O)OC3C(C(C(C(O3)CO)O)O)O	Fatty acyl glycosides	Fatty Acyls	Lipids and lipid-like molecules
0.518961	9-(2,3-dihydroxypropyl)-4-(ethylamino)-13,14-dihydroxy-8-[(2-hydroxypropyl)amino]octadeca-9,11-dienoic acid	C26H50N2O7	[M + K]+	541.322	18.6193	PKDBPEAMKYKBSR	InChI=1S/C26H50N2O7/c1-4-6-12-24(32)25(33)13-7-9-20(16-22(31)18-29)23(28-17-19(3)30)11-8-10-21(27-5-2)14-15-26(34)35/h7,9,13,19,21-25,27-33H,4-6,8,10-12,14-18H2,1-3H3,(H,34,35)/p+1	CCCCC(C(C=CC=C(CC(CO)O)C(CCCC(CCC(=O)[O-])[NH2+]CC)[NH2+]CC(C)O)O)O	Amino acids, peptides, and analogues	Carboxylic acids and derivatives	Organic acids and derivatives
0.517695	2-(2-dodecoxyethoxy)ethyl hydrogen sulfate	C16H34O6S	[M + H]+	355.216	25.8225	CJWXGVNXFJTQFT	InChI=1S/C16H34O6S/c1-2-3-4-5-6-7-8-9-10-11-12-20-13-14-21-15-16-22-23(17,18)19/h2-16H2,1H3,(H,17,18,19)	CCCCCCCCCCCCOCCOCCOS(=O)(=O)O	Unassigned	Sulfonyls	Organosulfur compounds
0.515042	alpha,alpha-Bis(2-diprenylaminoethyl)-1-naphthylacetamide	C36H53N3O	[M + H]+	544.431	22.712	RCUAUWPBLXTBGM	InChI=1S/C36H53N3O/c1-28(2)16-22-38(23-17-29(3)4)26-20-36(35(37)40,34-15-11-13-32-12-9-10-14-33(32)34)21-27-39(24-18-30(5)6)25-19-31(7)8/h9-19H,20-27H2,1-8H3,(H2,37,40)	CC(=CCN(CCC(CCN(CC=C(C)C)CC=C(C)C)(C1=CC=CC2=CC=CC=C21)C(=O)N)CC=C(C)C)C	Amino acids, peptides, and analogues	Carboxylic acids and derivatives	Organic acids and derivatives
0.503572	Neosolue-aqulio	C20H36O8	[M + H]+	405.248	16.1859	JNFDQAYPZCYWLD	InChI=1S/C20H36O8/c1-3-23-9-11-25-13-15-27-19(21)17-5-7-18(8-6-17)20(22)28-16-14-26-12-10-24-4-2/h17-18H,3-16H2,1-2H3	CCOCCOCCOC(=O)C1CCC(CC1)C(=O)OCCOCCOCC	Alcohols and polyols	Organooxygen compounds	Organic oxygen compounds
0.495814	N'-[(3-{4-[2-(1,3-dihydroxycyclohexyl)ethyl]-4',12'-dimethyl-9'-methylidene-5'-oxaspiro[cyclopentane-1,7'-tricyclo[8.2.0.0?,?]dodecan]-12'-yl}cyclopentyl)(hydroxy)methyl]-N-methylguanidine	C34H57N3O4	[M + H]+	572.438	26.609	DMTMRPZKVBMMCR	InChI=1S/C34H57N3O4/c1-21-17-33(14-9-22(18-33)10-15-34(40)12-5-6-25(38)19-34)29-32(3,41-29)13-11-27-26(21)20-31(27,2)24-8-7-23(16-24)28(39)37-30(35)36-4/h22-29,38-40H,1,5-20H2,2-4H3,(H3,35,36,37)	CC12CCC3C(CC3(C)C4CCC(C4)C(NC(=NC)N)O)C(=C)CC5(C1O2)CCC(C5)CCC6(CCCC(C6)O)O	Unassigned	Quinolines and derivatives	Organoheterocyclic compounds
0.490854	[(1S,3R)-3-hydroxy-4-[11-[3-[(E)-2-[(1S,4S,6R)-4-hydroxy-2,2,6-trimethyl-7-oxabicyclo[4.1.0]heptan-1-yl]ethenyl]-2-oxo-3H-furan-5-yl]-3,10-dimethylundecylidene]-3,5,5-trimethylcyclohexyl] acetate	C39H62O7	[M + H]+	643.463	26.5005	AKFHFCHLUZPSEB	InChI=1S/C39H62O7/c1-26(16-17-33-35(4,5)24-32(44-28(3)40)25-37(33,8)43)14-12-10-11-13-15-27(2)20-31-21-29(34(42)45-31)18-19-39-36(6,7)22-30(41)23-38(39,9)46-39/h17-19,21,26-27,29-30,32,41,43H,10-16,20,22-25H2,1-9H3	CC(CCCCCCC(C)CC1=CC(C(=O)O1)C=CC23C(CC(CC2(O3)C)O)(C)C)CC=C4C(CC(CC4(C)O)OC(=O)C)(C)C	Triradylcglycerols	Glycerolipids	Lipids and lipid-like molecules
0.489962	Tetralysine	C24H50N8O5	[M + H]+	531.401	22.4345	RRBGTUQJDFBWNN	InChI=1S/C24H50N8O5/c25-13-5-1-9-17(29)21(33)30-18(10-2-6-14-26)22(34)31-19(11-3-7-15-27)23(35)32-20(24(36)37)12-4-8-16-28/h17-20H,1-16,25-29H2,(H,30,33)(H,31,34)(H,32,35)(H,36,37)	C(CCN)CC(C(=O)NC(CCCCN)C(=O)NC(CCCCN)C(=O)NC(CCCCN)C(=O)O)N	Amino acids, peptides, and analogues	Carboxylic acids and derivatives	Organic acids and derivatives
0.489788	N'-[(4-{4-[2-(1,3-dihydroxycyclohexyl)ethyl]-4',12'-dimethyl-9'-methylidene-5'-oxaspiro[cyclopentane-1,7'-tricyclo[8.2.0.0?,?]dodecan]-12'-yl}-2-(3-hydroxypropyl)cyclopentyl)(hydroxy)methyl]-N-methylguanidine	C37H63N3O5	[M + H]+	630.479	27.0503	SMTYGZYPNSQDBM	InChI=1S/C37H63N3O5/c1-23-19-36(14-9-24(20-36)10-15-37(44)12-5-8-27(42)21-37)32-35(3,45-32)13-11-30-29(23)22-34(30,2)26-17-25(7-6-16-41)28(18-26)31(43)40-33(38)39-4/h24-32,41-44H,1,5-22H2,2-4H3,(H3,38,39,40)/p+1	CC12CCC3C(CC3(C)C4CC(C(C4)C(NC(=[NH+]C)N)O)CCCO)C(=C)CC5(C1O2)CCC(C5)CCC6(CCCC(C6)O)O	Unassigned	Sphingolipids	Lipids and lipid-like molecules
0.489658	hydroxylysinate	C6H14N2O3	[M + H3N + H]+	180.132	19.7237	YSMODUONRAFBET	InChI=1S/C6H14N2O3/c7-3-4(9)1-2-5(8)6(10)11/h4-5,9H,1-3,7-8H2,(H,10,11)	C(CC(C(=O)O)N)C(CN)O	Alcohols and polyols	Organooxygen compounds	Organic oxygen compounds
0.484588	Legionella autoinducer-1	C15H30O2	[M + H3N + H]+	260.259	23.4708	BQRGHMCHOJLOLX	InChI=1S/C15H30O2/c1-3-5-6-7-8-9-10-11-12-13-15(17)14(16)4-2/h14,16H,3-13H2,1-2H3	CCCCCCCCCCCC(=O)C(CC)O	Unassigned	Fatty Acyls	Lipids and lipid-like molecules
0.48234	[6-(4-Acetamido-3-methylbutyl)-7,9,13-trimethyl-5-oxapentacyclo[10.8.0.02,9.04,8.013,18]icosa-6,18-dien-16-yl] hexanoate	C35H55NO4	[M + K]+	592.372	26.023	HKNKTMWWABAVSP	InChI=1S/C35H55NO4/c1-7-8-9-10-32(38)39-26-15-17-34(5)25(19-26)12-13-27-28(34)16-18-35(6)29(27)20-31-33(35)23(3)30(40-31)14-11-22(2)21-36-24(4)37/h12,22,26-29,31,33H,7-11,13-21H2,1-6H3,(H,36,37)	CCCCCC(=O)OC1CCC2(C3CCC4(C(C3CC=C2C1)CC5C4C(=C(O5)CCC(C)CNC(=O)C)C)C)C	Amino acids, peptides, and analogues	Carboxylic acids and derivatives	Organic acids and derivatives
0.481426	H-Gly-Ala-Ile-Ile-Gly-al	C19H35N5O5	[M + Na]+	436.254	20.588	WIGXLMHLYSDDNI	InChI=1S/C19H35N5O5/c1-6-11(3)15(18(28)21-8-9-25)24-19(29)16(12(4)7-2)23-17(27)13(5)22-14(26)10-20/h9,11-13,15-16H,6-8,10,20H2,1-5H3,(H,21,28)(H,22,26)(H,23,27)(H,24,29)	CCC(C)C(C(=O)NC(C(C)CC)C(=O)NCC=O)NC(=O)C(C)NC(=O)CN	Amino acids, peptides, and analogues	Carboxylic acids and derivatives	Organic acids and derivatives
0.481156	Boc-L-Asu-Gly-L-Ala-OMe	C19H33N3O8	[M + H]+	432.238	27.3013	WTQWZPPGLXBEMP	InChI=1S/C19H33N3O8/c1-12(17(27)29-5)21-14(23)11-20-16(26)13(9-7-6-8-10-15(24)25)22-18(28)30-19(2,3)4/h12-13H,6-11H2,1-5H3,(H,20,26)(H,21,23)(H,22,28)(H,24,25)	CC(C(=O)OC)NC(=O)CNC(=O)C(CCCCCC(=O)O)NC(=O)OC(C)(C)C	Fatty amides	Fatty Acyls	Lipids and lipid-like molecules
0.477996	Syributin 2	C15H24O6	[M + H3N + H]+	318.193	16.6392	CRYYXCIYGAGGEP	InChI=1S/C15H24O6/c1-2-3-4-5-6-7-13(17)21-10-12(16)15(19)11-8-14(18)20-9-11/h8,12,15-16,19H,2-7,9-10H2,1H3	CCCCCCCC(=O)OCC(C(C1=CC(=O)OC1)O)O	Amino acids, peptides, and analogues	Carboxylic acids and derivatives	Organic acids and derivatives
0.475932	1-18:1-lysoPE	C23H46NO7P	[M + H]+	480.31	26.6462	PYVRVRFVLRNJLY	InChI=1S/C23H46NO7P/c1-2-3-4-5-6-7-8-9-10-11-12-13-14-15-16-17-23(26)29-20-22(25)21-31-32(27,28)30-19-18-24/h9-10,22,25H,2-8,11-21,24H2,1H3,(H,27,28)	CCCCCCCCC=CCCCCCCCC(=O)OCC(COP(=O)(O)OCCN)O	Amino acids, peptides, and analogues	Carboxylic acids and derivatives	Organic acids and derivatives
0.474708	2-[[2-[(2-amino-3-methylpentanoyl)amino]-3-methylbutanoyl]amino]-5-(diaminomethylideneamino)pentanoic acid	C17H34N6O4	[M + H3N + H]+	404.301	25.2235	IPFKIGNDTUOFAF	InChI=1S/C17H34N6O4/c1-5-10(4)12(18)14(24)23-13(9(2)3)15(25)22-11(16(26)27)7-6-8-21-17(19)20/h9-13H,5-8,18H2,1-4H3,(H,22,25)(H,23,24)(H,26,27)(H4,19,20,21)	CCC(C)C(C(=O)NC(C(C)C)C(=O)NC(CCCN=C(N)N)C(=O)O)N	Amino acids, peptides, and analogues	Carboxylic acids and derivatives	Organic acids and derivatives
0.472311	N-(2-oxooxolan-3-yl)undecanamide	C15H27NO3	[M + H3N + H]+	287.233	16.4673	YAWJNUREPGJHSG	InChI=1S/C15H27NO3/c1-2-3-4-5-6-7-8-9-10-14(17)16-13-11-12-19-15(13)18/h13H,2-12H2,1H3,(H,16,17)	CCCCCCCCCCC(=O)NC1CCOC1=O	Amino acids, peptides, and analogues	Carboxylic acids and derivatives	Organic acids and derivatives
0.467586	4-acetamido-N-[[(1S,4S,6S)-3-methyl-4-[2-(4-methylpiperazin-1-yl)-2-oxoethyl]-6-propan-2-ylcyclohex-2-en-1-yl]methyl]benzamide	C27H40N4O3	[M + H3N + H]+	486.343	26.1743	GIIBHMJWYACPMO	InChI=1S/C27H40N4O3/c1-18(2)25-15-22(16-26(33)31-12-10-30(5)11-13-31)19(3)14-23(25)17-28-27(34)21-6-8-24(9-7-21)29-20(4)32/h6-9,14,18,22-23,25H,10-13,15-17H2,1-5H3,(H,28,34)(H,29,32)	CC1=CC(C(CC1CC(=O)N2CCN(CC2)C)C(C)C)CNC(=O)C3=CC=C(C=C3)NC(=O)C	Amino acids, peptides, and analogues	Carboxylic acids and derivatives	Organic acids and derivatives
0.467137	(4R,8R)-8-(cyclobutylamino)-N,1-dimethyl-2-oxo-N-(pyridin-3-ylmethyl)azonane-4-carboxamide	C21H32N4O2	[M + H3N + H]+	390.284	18.8317	NQSRDQSJPLIOOE	InChI=1S/C21H32N4O2/c1-24-15-19(23-18-8-4-9-18)10-3-7-17(12-20(24)26)21(27)25(2)14-16-6-5-11-22-13-16/h5-6,11,13,17-19,23H,3-4,7-10,12,14-15H2,1-2H3	CN1CC(CCCC(CC1=O)C(=O)N(C)CC2=CN=CC=C2)NC3CCC3	Amino acids, peptides, and analogues	Carboxylic acids and derivatives	Organic acids and derivatives
0.463007	batzellaside A	C18H37NO4	[M + Na]+	354.263	24.9575	MTISSSLHXUBMPA	InChI=1S/C18H37NO4/c1-2-3-4-5-6-7-8-9-10-15(21)11-14-12-17(22)18(23)16(13-20)19-14/h14-23H,2-13H2,1H3	CCCCCCCCCCC(CC1CC(C(C(N1)CO)O)O)O	Unassigned	Fatty Acyls	Lipids and lipid-like molecules
0.458436	Micromelone A	C22H36O7	[M + H]+	413.255	23.8357	BXPUQZCMXTUGDK	InChI=1S/C22H36O7/c1-9-17(24)12(4)21(29-22(27)13(5)18(25)10-2)15(7)20(26)14(6)19(11-3)28-16(8)23/h12-15,19,21H,9-11H2,1-8H3	CCC(C(C)C(=O)C(C)C(C(C)C(=O)CC)OC(=O)C(C)C(=O)CC)OC(=O)C	Carbohydrates and carbohydrate conjugates	Organooxygen compounds	Organic oxygen compounds
0.455822	Epitope ID:136787	C26H38N4O3	[M + H3N + H]+	472.328	25.8225	JCZWRYDTPWMMKC	InChI=1S/C26H38N4O3/c1-25-10-7-18(30-33-15-24(32)28-12-9-19-14-27-16-29-19)13-17(25)3-4-20-21-5-6-23(31)26(21,2)11-8-22(20)25/h13-14,16,20-23,31H,3-12,15H2,1-2H3,(H,27,29)(H,28,32)	CC12CCC3C(C1CCC2O)CCC4=CC(=NOCC(=O)NCCC5=CN=CN5)CCC34C	Amino acids, peptides, and analogues	Carboxylic acids and derivatives	Organic acids and derivatives
0.455261	5-{11-[hydroxy(5-methylcyclohex-2-en-1-yl)methyl]-3-methyl-13-[(3-pentylphenyl)methyl]-5-oxa-10-azatricyclo[8.4.0.0²,?]tetradec-6-en-4-ylidene}-4-methoxy-3-methyl-2,5-dihydrofuran-2-one	C39H53NO5	[M + H3N + H]+	633.432	22.4387	FEXLIAQLTRVUJK	InChI=1S/C39H53NO5/c1-6-7-8-13-27-14-10-15-28(20-27)21-29-22-31-34-25(3)37(38-36(43-5)26(4)39(42)45-38)44-33(34)17-11-18-40(31)32(23-29)35(41)30-16-9-12-24(2)19-30/h9-10,14-17,20,24-25,29-32,34-35,41H,6-8,11-13,18-19,21-23H2,1-5H3/p+1	CCCCCC1=CC(=CC=C1)CC2CC3C4C(C(=C5C(=C(C(=O)O5)C)OC)OC4=CCC[NH+]3C(C2)C(C6CC(CC=C6)C)O)C	Amino acids, peptides, and analogues	Carboxylic acids and derivatives	Organic acids and derivatives
0.454728	H-Ala-Gly-Ala-Lys-Lys-Ala-al	C23H44N8O6	[M + H]+	529.35	25.0508	SULVIWLLYBBXLY	InChI=1S/C23H44N8O6/c1-14(13-32)28-22(36)17(8-4-6-10-24)31-23(37)18(9-5-7-11-25)30-21(35)16(3)29-19(33)12-27-20(34)15(2)26/h13-18H,4-12,24-26H2,1-3H3,(H,27,34)(H,28,36)(H,29,33)(H,30,35)(H,31,37)	CC(C=O)NC(=O)C(CCCCN)NC(=O)C(CCCCN)NC(=O)C(C)NC(=O)CNC(=O)C(C)N	Amino acids, peptides, and analogues	Carboxylic acids and derivatives	Organic acids and derivatives
0.452856	Pentyl decyl phthalate	C23H36O4	[M + Na]+	399.251	26.9487	XHKLYUHRVRGLII	InChI=1S/C23H36O4/c1-3-5-7-8-9-10-11-15-19-27-23(25)21-17-13-12-16-20(21)22(24)26-18-14-6-4-2/h12-13,16-17H,3-11,14-15,18-19H2,1-2H3	CCCCCCCCCCOC(=O)C1=CC=CC=C1C(=O)OCCCCC	Unassigned	Phenols	Benzenoids
0.452596	Monomyristin	C17H34O4	[M + H3N + H]+	320.281	22.371	DCBSHORRWZKAKO	InChI=1S/C17H34O4/c1-2-3-4-5-6-7-8-9-10-11-12-13-17(20)21-15-16(19)14-18/h16,18-19H,2-15H2,1H3	CCCCCCCCCCCCCC(=O)OCC(CO)O	Unassigned	Fatty Acyls	Lipids and lipid-like molecules
0.45121	N-[2-[2-[2-(2-acetamidophenyl)ethyl-acetylamino]ethyl]phenyl]acetamide	C22H27N3O3	[M + H3N + H]+	399.242	25.8943	DHXAJYWGVVHBBS	InChI=1S/C22H27N3O3/c1-16(26)23-21-10-6-4-8-19(21)12-14-25(18(3)28)15-13-20-9-5-7-11-22(20)24-17(2)27/h4-11H,12-15H2,1-3H3,(H,23,26)(H,24,27)	CC(=O)NC1=CC=CC=C1CCN(CCC2=CC=CC=C2NC(=O)C)C(=O)C	Phenylpropanes	Benzene and substituted derivatives	Benzenoids
0.450811	(2S)-2-[[(2S)-2-[[(2S)-2-amino-4-methylpentanoyl]amino]-4-methylpentanoyl]amino]-5-(diaminomethylideneamino)pentanoic acid	C18H36N6O4	[M + H3N + H]+	418.315	25.9577	DSFYPIUSAMSERP	InChI=1S/C18H36N6O4/c1-10(2)8-12(19)15(25)24-14(9-11(3)4)16(26)23-13(17(27)28)6-5-7-22-18(20)21/h10-14H,5-9,19H2,1-4H3,(H,23,26)(H,24,25)(H,27,28)(H4,20,21,22)	CC(C)CC(C(=O)NC(CC(C)C)C(=O)NC(CCCN=C(N)N)C(=O)O)N	Pyrimidines and pyrimidine derivatives	Diazines	Organoheterocyclic compounds
0.44675	3,6,9,12-Tetraoxatridec-1-yl methacrylate	C13H24O6	[M + Na]+	299.149	13.1622	KRCGBOKYIUDIFY	InChI=1S/C13H24O6/c1-12(2)13(14)19-11-10-18-9-8-17-7-6-16-5-4-15-3/h1,4-11H2,2-3H3	CC(=C)C(=O)OCCOCCOCCOCCOC	Unassigned	Fatty Acyls	Lipids and lipid-like molecules
0.446604	11-Ketotetranor pgf metabolite, guinea pig	C16H28O5	[M + H3N + H]+	318.228	17.3973	UIZLUZTVNFGFMX	InChI=1S/C16H28O5/c1-2-3-4-5-11(17)6-7-12-13(8-9-16(20)21)15(19)10-14(12)18/h12-15,18-19H,2-10H2,1H3,(H,20,21)	CCCCCC(=O)CCC1C(CC(C1CCC(=O)O)O)O	Triradylcglycerols	Glycerolipids	Lipids and lipid-like molecules
0.444423	6,8-Dihydroxy-1,7-diprenylxanthone-2-carboxylic acid	C24H24O6	[M + H]+	409.163	24.2603	PMZNKPZOEBJGNV	InChI=1S/C24H24O6/c1-12(2)5-7-14-15(24(28)29)9-10-18-20(14)23(27)21-19(30-18)11-17(25)16(22(21)26)8-6-13(3)4/h5-6,9-11,25-26H,7-8H2,1-4H3,(H,28,29)	CC(=CCC1=C(C=CC2=C1C(=O)C3=C(O2)C=C(C(=C3O)CC=C(C)C)O)C(=O)O)C	1-benzopyrans	Benzopyrans	Organoheterocyclic compounds
0.443999	3-hydroxymyristoylcarnitine	C21H41NO5	[M + H]+	388.306	25.7502	GFAZJTUXMHGTOC	InChI=1S/C21H41NO5/c1-5-6-7-8-9-10-11-12-13-14-18(23)15-21(26)27-19(16-20(24)25)17-22(2,3)4/h18-19,23H,5-17H2,1-4H3/p+1	CCCCCCCCCCCC(CC(=O)OC(CC(=O)O)C[N+](C)(C)C)O	Fatty amides	Fatty Acyls	Lipids and lipid-like molecules
0.439088	3-Azidopropyl(tetradecoxy)phosphinic acid	C17H36N3O3P	[M + H]+	362.253	18.6267	VPIQHARZTFLBCM	InChI=1S/C17H36N3O3P/c1-2-3-4-5-6-7-8-9-10-11-12-13-16-23-24(21,22)17-14-15-19-20-18/h2-17H2,1H3,(H,21,22)	CCCCCCCCCCCCCCOP(=O)(CCCN=[N+]=[N-])O	Fatty amides	Fatty Acyls	Lipids and lipid-like molecules
0.438763	Monomyristin	C17H34O4	[M + H3N + H]+	320.279	19.7352	DCBSHORRWZKAKO	InChI=1S/C17H34O4/c1-2-3-4-5-6-7-8-9-10-11-12-13-17(20)21-15-16(19)14-18/h16,18-19H,2-15H2,1H3	CCCCCCCCCCCCCC(=O)OCC(CO)O	Monoradylglycerols	Glycerolipids	Lipids and lipid-like molecules
0.438179	11-ethyl-6,18-dimethoxy-13-(methoxymethyl)-11-azahexacyclo[7.7.2.1²,?.0¹,¹?.0³,?.0¹³,¹?]nonadec-14-ene-4,8,9,16-tetrol	C24H37NO7	[M + Na]+	474.248	26.4762	GWXXQQUUDNKHAL	InChI=1S/C24H37NO7/c1-5-25-10-21(11-30-2)7-6-15(26)23-13-8-12-14(31-3)9-22(28,16(13)17(12)27)24(29,20(23)25)19(32-4)18(21)23/h6-7,12-20,26-29H,5,8-11H2,1-4H3	CCN1CC2(C=CC(C34C2C(C(C31)(C5(CC(C6CC4C5C6O)OC)O)O)OC)O)COC	Fatty amides	Fatty Acyls	Lipids and lipid-like molecules
0.435565	Monopalmitin	C19H38O4	[M + H3N + H]+	348.311	21.9905	QHZLMUACJMDIAE	InChI=1S/C19H38O4/c1-2-3-4-5-6-7-8-9-10-11-12-13-14-15-19(22)23-17-18(21)16-20/h18,20-21H,2-17H2,1H3	CCCCCCCCCCCCCCCC(=O)OCC(CO)O	Unassigned	Glycerolipids	Lipids and lipid-like molecules
0.433482	[(2R)-3-hydroxy-2-[(2R,3S,4R,5R,6S)-3,4,5-trihydroxy-6-(hydroxymethyl)oxan-2-yl]oxypropyl] (7Z,10Z,13Z)-hexadeca-7,10,13-trienoate	C25H42O9	[M + H]+	487.294	25.9577	REDDESGUVVWTMB	InChI=1S/C25H42O9/c1-2-3-4-5-6-7-8-9-10-11-12-13-14-15-21(28)32-18-19(16-26)33-25-24(31)23(30)22(29)20(17-27)34-25/h3-4,6-7,9-10,19-20,22-27,29-31H,2,5,8,11-18H2,1H3	CCC=CCC=CCC=CCCCCCC(=O)OCC(CO)OC1C(C(C(C(O1)CO)O)O)O	Amino acids, peptides, and analogues	Carboxylic acids and derivatives	Organic acids and derivatives
0.43028	sebacate	C10H18O4	[M + H]+	203.128	16.2505	CXMXRPHRNRROMY	InChI=1S/C10H18O4/c11-9(12)7-5-3-1-2-4-6-8-10(13)14/h1-8H2,(H,11,12)(H,13,14)	C(CCCCC(=O)O)CCCC(=O)O	Dicarboxylic acids and derivatives	Carboxylic acids and derivatives	Organic acids and derivatives
0.428943	(2S)-1-[(2R)-2-[(2R)-2-[(2S)-2-[(2S)-2-methoxypropoxy]propoxy]propoxy]propoxy]propan-2-amine	C16H35NO5	[M + Na]+	344.241	18.6558	DMHPFBPVDSUDLW	InChI=1S/C16H35NO5/c1-12(17)7-19-8-14(3)21-10-16(5)22-11-15(4)20-9-13(2)18-6/h12-16H,7-11,17H2,1-6H3	CC(COCC(C)OCC(C)OCC(C)OCC(C)OC)N	Amines	Organonitrogen compounds	Organic nitrogen compounds
0.42856	6-Nonylguanamine	C12H23N5	[M + Na]+	260.186	15.1209	BDPPZSFVSOBOIX	InChI=1S/C12H23N5/c1-2-3-4-5-6-7-8-9-10-15-11(13)17-12(14)16-10/h2-9H2,1H3,(H4,13,14,15,16,17)	CCCCCCCCCC1=NC(=NC(=N1)N)N	Unassigned	Azoles	Organoheterocyclic compounds
0.426051	cetylsulfonate	C16H34O3S	[M + H]+	307.228	26.5148	SSILHZFTFWOUJR	InChI=1S/C16H34O3S/c1-2-3-4-5-6-7-8-9-10-11-12-13-14-15-16-20(17,18)19/h2-16H2,1H3,(H,17,18,19)	CCCCCCCCCCCCCCCCS(=O)(=O)O	Unassigned	Unassigned	Lipids and lipid-like molecules
0.424196	4,21',24'-trihydroxy-5-(hydroxymethyl)-11',13',22'-trimethyl-6-(4-methylpent-2-en-2-yl)-3',7',19'-trioxaspiro[oxane-2,6'-tetracyclo[15.6.1.1?,?.0²?,²?]pentacosane]-10',14',16',22'-tetraen-2'-one	C36H52O9	[M + H]+	629.374	19.1755	ILTTWBHEQUTSLV	InChI=1S/C36H52O9/c1-20(2)12-24(6)32-28(18-37)30(38)17-35(45-32)16-27-15-26(44-35)11-10-22(4)13-21(3)8-7-9-25-19-42-33-31(39)23(5)14-29(34(40)43-27)36(25,33)41/h7-10,12,14,20-21,26-33,37-39,41H,11,13,15-19H2,1-6H3	CC1CC(=CCC2CC(CC3(O2)CC(C(C(O3)C(=CC(C)C)C)CO)O)OC(=O)C4C=C(C(C5C4(C(=CC=C1)CO5)O)O)C)C	Carbohydrates and carbohydrate conjugates	Organooxygen compounds	Organic oxygen compounds
0.4171	N-{4-[3-(4-hydroxy-3-methoxyphenyl)prop-2-enamido]butyl}-3-(3-methoxy-4-methylphenyl)prop-2-enamide	C25H30N2O5	[M + K]+	477.18	26.296	XMAHWASYTUQLBT	InChI=1S/C25H30N2O5/c1-18-6-7-19(16-22(18)31-2)9-12-24(29)26-14-4-5-15-27-25(30)13-10-20-8-11-21(28)23(17-20)32-3/h6-13,16-17,28H,4-5,14-15H2,1-3H3,(H,26,29)(H,27,30)	CC1=C(C=C(C=C1)C=CC(=O)NCCCCNC(=O)C=CC2=CC(=C(C=C2)O)OC)OC	Amino acids, peptides, and analogues	Carboxylic acids and derivatives	Organic acids and derivatives
0.416507	(4aS,11aR)-4,4,11a-trimethyl-2,3,4a,5,6,8,9,11-octahydro-1H-benzo[9]annulene-7,10-dione	C16H26O2	[M + H]+	251.201	22.7815	JCABOSNDEYWKMH	InChI=1S/C16H26O2/c1-15(2)9-4-10-16(3)11-13(18)6-5-12(17)7-8-14(15)16/h14H,4-11H2,1-3H3	CC1(CCCC2(C1CCC(=O)CCC(=O)C2)C)C	Unassigned	Prenol lipids	Lipids and lipid-like molecules
0.41594	1,5-diphenylpentan-1-one	C17H18O	[M + Na]+	261.125	22.2253	DBLFABLNCUNXAR	InChI=1S/C17H18O/c18-17(16-12-5-2-6-13-16)14-8-7-11-15-9-3-1-4-10-15/h1-6,9-10,12-13H,7-8,11,14H2	C1=CC=C(C=C1)CCCCC(=O)C2=CC=CC=C2	Unassigned	Unassigned	Benzenoids
0.411925	Benzonitrile, 4-[4-(3-butenyl)cyclohexyl]-	C17H21N	[M + Na]+	262.157	19.056	QCTHAGCDRXAJND	InChI=1S/C17H21N/c1-2-3-4-14-5-9-16(10-6-14)17-11-7-15(13-18)8-12-17/h2,7-8,11-12,14,16H,1,3-6,9-10H2	C=CCCC1CCC(CC1)C2=CC=C(C=C2)C#N	Unassigned	Azacyclic compounds	Organoheterocyclic compounds
0.41133	1,1''-cyclohexane-1,2-diylbis(3-cyclohexylurea)	C20H36N4O2	[M + H]+	365.291	26.0755	SHTYCRUAKRBNEY	InChI=1S/C20H36N4O2/c25-19(21-15-9-3-1-4-10-15)23-17-13-7-8-14-18(17)24-20(26)22-16-11-5-2-6-12-16/h15-18H,1-14H2,(H2,21,23,25)(H2,22,24,26)	C1CCC(CC1)NC(=O)NC2CCCCC2NC(=O)NC3CCCCC3	Pyrimidines and pyrimidine derivatives	Diazines	Organoheterocyclic compounds
0.411051	1-dodecanoyl-2-hexadecanoyl-glycero-3-phosphoethanolamine	C33H66NO8P	[M + H]+	636.459	33.8005	YKDBGQOZWNUZGY	InChI=1S/C33H66NO8P/c1-3-5-7-9-11-13-14-15-16-18-20-22-24-26-33(36)42-31(30-41-43(37,38)40-28-27-34)29-39-32(35)25-23-21-19-17-12-10-8-6-4-2/h31H,3-30,34H2,1-2H3,(H,37,38)	CCCCCCCCCCCCCCCC(=O)OC(COC(=O)CCCCCCCCCCC)COP(=O)(O)OCCN	Glycerophosphoethanolamines	Glycerophospholipids	Lipids and lipid-like molecules
0.407715	Octyl alpha-toluate	C16H24O2	[M + K]+	287.141	21.0215	VGYPAVUJUMQTGE	InChI=1S/C16H24O2/c1-2-3-4-5-6-10-13-18-16(17)14-15-11-8-7-9-12-15/h7-9,11-12H,2-6,10,13-14H2,1H3	CCCCCCCCOC(=O)CC1=CC=CC=C1	1-hydroxy-2-unsubstituted benzenoids	Phenols	Benzenoids
0.40709	3,4,5,6-Tetramethylocta-3,5-dien-2-one	C12H20O	[M + H]+	181.158	18.3385	FRZSBCAQKUEFDA	InChI=1S/C12H20O/c1-7-8(2)9(3)10(4)11(5)12(6)13/h7H2,1-6H3	CCC(=C(C)C(=C(C)C(=O)C)C)C	Unassigned	Prenol lipids	Lipids and lipid-like molecules
0.403493	C22 Dihydroceramide	C40H81NO3	[M + H]+	624.629	30.7288	SXPRAKSDHOEHIG	InChI=1S/C40H81NO3/c1-3-5-7-9-11-13-15-17-18-19-20-21-22-24-26-28-30-32-34-36-40(44)41-38(37-42)39(43)35-33-31-29-27-25-23-16-14-12-10-8-6-4-2/h38-39,42-43H,3-37H2,1-2H3,(H,41,44)	CCCCCCCCCCCCCCCCCCCCCC(=O)NC(CO)C(CCCCCCCCCCCCCCC)O	Cholestane steroids	Steroids and steroid derivatives	Lipids and lipid-like molecules
0.401866	Cyclohexanal semicarbazone	C7H13N3O	[M + H3N + H]+	173.138	25.9913	KZDDDHJBINUIKQ	InChI=1S/C7H13N3O/c8-7(11)10-9-6-4-2-1-3-5-6/h1-5H2,(H3,8,10,11)	C1CCC(=NNC(=O)N)CC1	Carboxylic acid derivatives	Carboxylic acids and derivatives	Organic acids and derivatives
0.398241	Legionella autoinducer-1	C15H30O2	[M + H3N + H]+	260.259	19.9305	BQRGHMCHOJLOLX	InChI=1S/C15H30O2/c1-3-5-6-7-8-9-10-11-12-13-15(17)14(16)4-2/h14,16H,3-13H2,1-2H3	CCCCCCCCCCCC(=O)C(CC)O	Amines	Organonitrogen compounds	Organic nitrogen compounds
0.395049	Hexadecane-1,7,16-triol	C16H34O3	[M + Na]+	297.243	26.129	RKSTWDZUIGHKJJ	InChI=1S/C16H34O3/c17-14-10-6-3-1-2-4-8-12-16(19)13-9-5-7-11-15-18/h16-19H,1-15H2	C(CCCCC(CCCCCCO)O)CCCCO	Fatty alcohols	Fatty Acyls	Lipids and lipid-like molecules
0.39344	2-[[1-[2-(2-aminopropanoylamino)-3-methylbutanoyl]pyrrolidine-2-carbonyl]amino]-3-phenylpropanoic acid	C22H32N4O5	[M + Na]+	455.227	22.1178	XUBVKHIPJRETSS	InChI=1S/C22H32N4O5/c1-13(2)18(25-19(27)14(3)23)21(29)26-11-7-10-17(26)20(28)24-16(22(30)31)12-15-8-5-4-6-9-15/h4-6,8-9,13-14,16-18H,7,10-12,23H2,1-3H3,(H,24,28)(H,25,27)(H,30,31)	CC(C)C(C(=O)N1CCCC1C(=O)NC(CC2=CC=CC=C2)C(=O)O)NC(=O)C(C)N	Amino acids, peptides, and analogues	Carboxylic acids and derivatives	Organic acids and derivatives
0.392572	(Z)-2-octylpent-2-enedioic acid	C13H22O4	[M + H3N + H]+	260.185	20.4477	NIXDINZDFZJZHG	InChI=1S/C13H22O4/c1-2-3-4-5-6-7-8-11(13(16)17)9-10-12(14)15/h9H,2-8,10H2,1H3,(H,14,15)(H,16,17)	CCCCCCCCC(=CCC(=O)O)C(=O)O	Amino acids, peptides, and analogues	Carboxylic acids and derivatives	Organic acids and derivatives
0.391441	Oprea1_752920	C23H34O6	[M + Na]+	429.227	26.1165	ZNDMLUUNNNHNKC	InChI=1S/C23H34O6/c1-20-6-3-17-18(4-8-22(27)11-15(25)2-7-21(17,22)13-24)23(20,28)9-5-16(20)14-10-19(26)29-12-14/h10,15-18,24-25,27-28H,2-9,11-13H2,1H3	CC12CCC3C(C1(CCC2C4=CC(=O)OC4)O)CCC5(C3(CCC(C5)O)CO)O	Carboxylic acid derivatives	Carboxylic acids and derivatives	Organic acids and derivatives
0.39143	Panclicin B	C26H47NO5	[M + H3N + H]+	471.376	22.2457	WKCHBWPPSCZGSC	InChI=1S/C26H47NO5/c1-4-6-8-10-11-12-14-16-18-23-24(32-26(23)30)19-22(17-15-13-9-7-5-2)31-25(29)21(3)27-20-28/h20-24H,4-19H2,1-3H3,(H,27,28)	CCCCCCCCCCC1C(OC1=O)CC(CCCCCCC)OC(=O)C(C)NC=O	Amino acids, peptides, and analogues	Carboxylic acids and derivatives	Organic acids and derivatives
0.390464	N-heptylpantothenamide	C16H32N2O4	[M + H]+	317.244	14.4968	HHAVGBXLGVYXFF	InChI=1S/C16H32N2O4/c1-4-5-6-7-8-10-17-13(20)9-11-18-15(22)14(21)16(2,3)12-19/h14,19,21H,4-12H2,1-3H3,(H,17,20)(H,18,22)	CCCCCCCNC(=O)CCNC(=O)C(C(C)(C)CO)O	Fatty amides	Fatty Acyls	Lipids and lipid-like molecules
0.389439	8-[5-(carboxymethyl)oxolan-2-yl]octanoic acid	C14H24O5	[M + H]+	273.17	17.7062	PJQUDRJHWUHSGO	InChI=1S/C14H24O5/c15-13(16)7-5-3-1-2-4-6-11-8-9-12(19-11)10-14(17)18/h11-12H,1-10H2,(H,15,16)(H,17,18)	C1CC(OC1CCCCCCCC(=O)O)CC(=O)O	Triradylcglycerols	Glycerolipids	Lipids and lipid-like molecules
0.385452	Anthrapole AZ	C11H14O2	[M + H]+	179.107	23.9157	XSIFPSYPOVKYCO	InChI=1S/C11H14O2/c1-2-3-9-13-11(12)10-7-5-4-6-8-10/h4-8H,2-3,9H2,1H3	CCCCOC(=O)C1=CC=CC=C1	Benzoic acids and derivatives	Benzene and substituted derivatives	Benzenoids
0.381403	(Z)-2-Octyl-2-pentenedioic acid 5-methyl ester	C14H24O4	[M + H3N + H]+	274.203	22.3728	JQHIGEBRVNAYST	InChI=1S/C14H24O4/c1-3-4-5-6-7-8-9-12(14(16)17)10-11-13(15)18-2/h10H,3-9,11H2,1-2H3,(H,16,17)	CCCCCCCCC(=CCC(=O)OC)C(=O)O	Amino acids, peptides, and analogues	Carboxylic acids and derivatives	Organic acids and derivatives
0.381153	2,5-Furandione, dihydro-3-nonyl-	C13H22O3	[M + H3N + H]+	244.191	23.1235	PMSSUODTFUHXHO	InChI=1S/C13H22O3/c1-2-3-4-5-6-7-8-9-11-10-12(14)16-13(11)15/h11H,2-10H2,1H3	CCCCCCCCCC1CC(=O)OC1=O	Amino acids, peptides, and analogues	Carboxylic acids and derivatives	Organic acids and derivatives
0.380963	Decapropylene glycol	C30H62O11	[M + H]+	599.437	26.5377	MCVKSYYBBHNAFN	InChI=1S/C30H62O11/c1-21(32)12-33-23(3)14-35-25(5)16-37-27(7)18-39-29(9)20-41-30(10)19-40-28(8)17-38-26(6)15-36-24(4)13-34-22(2)11-31/h21-32H,11-20H2,1-10H3	CC(CO)OCC(C)OCC(C)OCC(C)OCC(C)OCC(C)OCC(C)OCC(C)OCC(C)OCC(C)O	Alcohols and polyols	Organooxygen compounds	Organic oxygen compounds
0.380767	(1Z,3R)-N-[(5S)-6-(acetyloxy)-5-{(E)-[(3R)-1-hydroxy-3-isocyanobutylidene]amino}hexyl]-3-isocyanobutanimidic acid	C18H28N4O4	[M + H]+	365.217	16.9355	OYJQSXMYJZDGLC	InChI=1S/C18H28N4O4/c1-13(19-4)10-17(24)21-9-7-6-8-16(12-26-15(3)23)22-18(25)11-14(2)20-5/h13-14,16H,6-12H2,1-3H3,(H,21,24)(H,22,25)	CC(CC(=O)NCCCCC(COC(=O)C)NC(=O)CC(C)[N+]#[C-])[N+]#[C-]	Unassigned	Fatty Acyls	Lipids and lipid-like molecules
0.37894	2-Methyl-1-octene	C9H18	[M + Na]+	149.132	17.9293	FBEDQPGLIKZGIN	InChI=1S/C9H18/c1-4-5-6-7-8-9(2)3/h2,4-8H2,1,3H3	CCCCCCC(=C)C	Acetylenes	Unsaturated hydrocarbons	Hydrocarbons
0.378445	Turpinionoside C	C19H36O8	[M + Na]+	415.233	22.0508	FJDMZCATSFTJNM	InChI=1S/C19H36O8/c1-10(22)4-5-12-11(2)13(6-7-19(12,3)9-21)26-18-17(25)16(24)15(23)14(8-20)27-18/h10-18,20-25H,4-9H2,1-3H3	CC1C(CCC(C1CCC(C)O)(C)CO)OC2C(C(C(C(O2)CO)O)O)O	Unassigned	Unassigned	Lipids and lipid-like molecules
0.37816	(2R)-2-N-[(2R)-1-amino-1-oxo-3-pyridin-3-ylpropan-2-yl]-1-N-cyclohexyl-4-N-phenylpiperazine-1,2,4-tricarboxamide	C27H35N7O4	[M + H]+	522.283	23.2932	DPDIUSUNJLKUFK	InChI=1S/C27H35N7O4/c28-24(35)22(16-19-8-7-13-29-17-19)32-25(36)23-18-33(26(37)30-20-9-3-1-4-10-20)14-15-34(23)27(38)31-21-11-5-2-6-12-21/h1,3-4,7-10,13,17,21-23H,2,5-6,11-12,14-16,18H2,(H2,28,35)(H,30,37)(H,31,38)(H,32,36)	C1CCC(CC1)NC(=O)N2CCN(CC2C(=O)NC(CC3=CN=CC=C3)C(=O)N)C(=O)NC4=CC=CC=C4	Fatty amides	Fatty Acyls	Lipids and lipid-like molecules
0.377192	C22 Dihydroceramide	C40H81NO3	[M + H]+	624.629	28.6242	SXPRAKSDHOEHIG	InChI=1S/C40H81NO3/c1-3-5-7-9-11-13-15-17-18-19-20-21-22-24-26-28-30-32-34-36-40(44)41-38(37-42)39(43)35-33-31-29-27-25-23-16-14-12-10-8-6-4-2/h38-39,42-43H,3-37H2,1-2H3,(H,41,44)	CCCCCCCCCCCCCCCCCCCCCC(=O)NC(CO)C(CCCCCCCCCCCCCCC)O	Ceramides	Sphingolipids	Lipids and lipid-like molecules
0.376054	8-Hydroxyheptadecanoic acid	C17H34O3	[M + H3N + H]+	304.286	21.997	YYUFEWPQZITFAF	InChI=1S/C17H34O3/c1-2-3-4-5-6-7-10-13-16(18)14-11-8-9-12-15-17(19)20/h16,18H,2-15H2,1H3,(H,19,20)	CCCCCCCCCC(CCCCCCC(=O)O)O	Unassigned	Fatty Acyls	Lipids and lipid-like molecules
0.373704	(E)-1-(3,4-Dimethoxyphenyl)dec-4-en-3-one	C18H26O3	[M + H]+	291.196	26.2818	NBXXCGNHVWDCHB	InChI=1S/C18H26O3/c1-4-5-6-7-8-9-16(19)12-10-15-11-13-17(20-2)18(14-15)21-3/h8-9,11,13-14H,4-7,10,12H2,1-3H3	CCCCCC=CC(=O)CCC1=CC(=C(C=C1)OC)OC	Unassigned	Benzene and substituted derivatives	Benzenoids
0.371227	N-(3,4-dimethylphenyl)-2-({5-[3-(4-methoxyphenyl)propyl]-1,3,4-oxadiazol-2-yl}sulfanyl)acetamide	C22H25N3O3S	[M + H3N + H]+	429.194	22.1473	PKJYYOGRHWGJBE	InChI=1S/C22H25N3O3S/c1-15-7-10-18(13-16(15)2)23-20(26)14-29-22-25-24-21(28-22)6-4-5-17-8-11-19(27-3)12-9-17/h7-13H,4-6,14H2,1-3H3,(H,23,26)	CC1=C(C=C(C=C1)NC(=O)CSC2=NN=C(O2)CCCC3=CC=C(C=C3)OC)C	Unassigned	Unassigned	Benzenoids
0.370752	N-{[1-(tert-butoxycarbonyl)-4-phenylpiperidin-4-yl]carbonyl}-L-leucyl-L-alanine	C26H39N3O6	[M + H3N + H]+	507.32	20.1085	KEQLWLZWXJSHBK	InChI=1S/C26H39N3O6/c1-17(2)16-20(21(30)27-18(3)22(31)32)28-23(33)26(19-10-8-7-9-11-19)12-14-29(15-13-26)24(34)35-25(4,5)6/h7-11,17-18,20H,12-16H2,1-6H3,(H,27,30)(H,28,33)(H,31,32)	CC(C)CC(C(=O)NC(C)C(=O)O)NC(=O)C1(CCN(CC1)C(=O)OC(C)(C)C)C2=CC=CC=C2	Amino acids, peptides, and analogues	Carboxylic acids and derivatives	Organic acids and derivatives
0.370413	2-diethylaminoethyl N-[3-(2-diethylaminoethyloxycarbonylamino)-4-methylphenyl]carbamate	C21H36N4O4	[M + Na]+	431.266	22.8485	MLPZIFDIEPIDIT	InChI=1S/C21H36N4O4/c1-6-24(7-2)12-14-28-20(26)22-18-11-10-17(5)19(16-18)23-21(27)29-15-13-25(8-3)9-4/h10-11,16H,6-9,12-15H2,1-5H3,(H,22,26)(H,23,27)	CCN(CC)CCOC(=O)NC1=CC(=C(C=C1)C)NC(=O)OCCN(CC)CC	Phenethylamines	Benzene and substituted derivatives	Benzenoids
0.366608	Trichobotryside A	C20H32O8	[M + H]+	401.218	20.573	BEERLEXZFIUGCD	InChI=1S/C20H32O8/c1-13(21)11-17-7-3-15(23)6-10-20(26)28-18(12-14(2)22)8-4-16(24)5-9-19(25)27-17/h5-6,9-10,13-18,21-24H,3-4,7-8,11-12H2,1-2H3	CC(CC1CCC(C=CC(=O)OC(CCC(C=CC(=O)O1)O)CC(C)O)O)O	Carbohydrates and carbohydrate conjugates	Organooxygen compounds	Organic oxygen compounds
0.364739	Unoprostone	C22H38O5	[M + Na]+	405.259	17.2923	TVHAZVBUYQMHBC	InChI=1S/C22H38O5/c1-2-3-4-5-8-11-17(23)14-15-19-18(20(24)16-21(19)25)12-9-6-7-10-13-22(26)27/h6,9,18-21,24-25H,2-5,7-8,10-16H2,1H3,(H,26,27)	CCCCCCCC(=O)CCC1C(CC(C1CC=CCCCC(=O)O)O)O	Fatty acid esters	Fatty Acyls	Lipids and lipid-like molecules
0.364451	N-[4-(3-cyanophenyl)-6-(3,3-dimethylbutanoylamino)-1,3,5-triazin-2-yl]-3,3-dimethylbutanamide	C22H28N6O2	[M + H3N + H]+	426.262	25.3485	QJQLYZKZTHTHMC	InChI=1S/C22H28N6O2/c1-21(2,3)11-16(29)24-19-26-18(15-9-7-8-14(10-15)13-23)27-20(28-19)25-17(30)12-22(4,5)6/h7-10H,11-12H2,1-6H3,(H2,24,25,26,27,28,29,30)	CC(C)(C)CC(=O)NC1=NC(=NC(=N1)C2=CC=CC(=C2)C#N)NC(=O)CC(C)(C)C	Unassigned	Benzene and substituted derivatives	Benzenoids
0.360634	(E)-7-methyl-9-oxodec-7-enoic acid	C11H18O3	[M + H3N + H]+	216.16	15.3129	DEIQQSNBDUHJNT	InChI=1S/C11H18O3/c1-9(8-10(2)12)6-4-3-5-7-11(13)14/h8H,3-7H2,1-2H3,(H,13,14)	CC(=CC(=O)C)CCCCCC(=O)O	Amino acids, peptides, and analogues	Carboxylic acids and derivatives	Organic acids and derivatives
0.358911	(2S)-2-[(3S,5R,8R,9R,10R,13R,14R,17S)-3-hydroxy-4,4,8,10,14-pentamethyl-2,3,5,6,7,9,11,12,13,15,16,17-dodecahydro-1H-cyclopenta[a]phenanthren-17-yl]-6-methylheptane-2,6-diol	C30H54O3	[M + Na]+	485.394	22.3855	RWWOIKRAXZLRTC	InChI=1S/C30H54O3/c1-25(2,32)15-9-16-30(8,33)21-12-18-28(6)20(21)10-11-23-27(5)17-14-24(31)26(3,4)22(27)13-19-29(23,28)7/h20-24,31-33H,9-19H2,1-8H3	CC1(C2CCC3(C(C2(CCC1O)C)CCC4C3(CCC4C(C)(CCCC(C)(C)O)O)C)C)C	Triterpenoids	Prenol lipids	Lipids and lipid-like molecules
0.358347	2-(3-benzyl-7-oxotriazolo[4,5-d]pyrimidin-6-yl)-N-(oxolan-2-ylmethyl)acetamide	C18H20N6O3	[M + H]+	369.169	24.2357	PJEVFPIJDMZCKQ	InChI=1S/C18H20N6O3/c25-15(19-9-14-7-4-8-27-14)11-23-12-20-17-16(18(23)26)21-22-24(17)10-13-5-2-1-3-6-13/h1-3,5-6,12,14H,4,7-11H2,(H,19,25)	C1CC(OC1)CNC(=O)CN2C=NC3=C(C2=O)N=NN3CC4=CC=CC=C4	Unassigned	Cinnamic acids and derivatives	Phenylpropanoids and polyketides
0.357256	12-Hydroxynonadecanoic acid	C19H38O3	[M + H3N + H]+	332.315	25.6288	HKANXUCILYKTHX	InChI=1S/C19H38O3/c1-2-3-4-9-12-15-18(20)16-13-10-7-5-6-8-11-14-17-19(21)22/h18,20H,2-17H2,1H3,(H,21,22)	CCCCCCCC(CCCCCCCCCCC(=O)O)O	Fatty acids and conjugates	Fatty Acyls	Lipids and lipid-like molecules
0.354723	2,2''-(heptylimino)diethanol	C11H25NO2	[M + Na]+	226.18	17.0482	YRQDJBCEANHKAV	InChI=1S/C11H25NO2/c1-2-3-4-5-6-7-12(8-10-13)9-11-14/h13-14H,2-11H2,1H3	CCCCCCCN(CCO)CCO	Amino acids, peptides, and analogues	Carboxylic acids and derivatives	Organic acids and derivatives
0.352142	(2aR)-4beta,7alpha-Dipentyl-1,2,2abeta,3,4,5,6,7,8,8abeta-decahydro-5,6-diaza-8b-azoniaacenaphthylene	C19H35N3	[M + K]+	344.249	24.633	HUSSWULPFZKZKB	InChI=1S/C19H35N3/c1-3-5-7-9-15-13-17-11-12-18-14-16(10-8-6-4-2)21-19(20-15)22(17)18/h15-18H,3-14H2,1-2H3,(H,20,21)	CCCCCC1CC2CCC3N2C(=NC(C3)CCCCC)N1	Amines	Organonitrogen compounds	Organic nitrogen compounds
0.351575	Spectrum3_000777	C19H38O4	[M + H3N + H]+	348.311	24.415	ZBVKFVTUHVIICH	InChI=1S/C19H38O4/c1-3-4-5-6-7-8-9-10-11-12-13-14-18(21)15-19(22)16-23-17(2)20/h18-19,21-22H,3-16H2,1-2H3	CCCCCCCCCCCCCC(CC(COC(=O)C)O)O	Fatty alcohols	Fatty Acyls	Lipids and lipid-like molecules
0.347738	10,12-Nonacosadiynoic Acid	C29H50O2	[M + Na]+	453.369	25.2982	LQESNAREESPTNY	InChI=1S/C29H50O2/c1-2-3-4-5-6-7-8-9-10-11-12-13-14-15-16-17-18-19-20-21-22-23-24-25-26-27-28-29(30)31/h2-16,21-28H2,1H3,(H,30,31)	CCCCCCCCCCCCCCCCC#CC#CCCCCCCCCC(=O)O	Cholestane steroids	Steroids and steroid derivatives	Lipids and lipid-like molecules
0.345912	Nuoplaz	C34H58O4	[M + H3N + H]+	548.468	26.7665	YCZJVRCZIPDYHH	InChI=1S/C34H58O4/c1-3-5-7-9-11-13-15-17-19-21-25-29-37-33(35)31-27-23-24-28-32(31)34(36)38-30-26-22-20-18-16-14-12-10-8-6-4-2/h23-24,27-28H,3-22,25-26,29-30H2,1-2H3	CCCCCCCCCCCCCOC(=O)C1=CC=CC=C1C(=O)OCCCCCCCCCCCCC	Amino acids, peptides, and analogues	Carboxylic acids and derivatives	Organic acids and derivatives
0.344396	N-(4-methoxyphenyl)-2-(2-oxo-4-phenylchromen-7-yl)oxypropanamide	C25H21NO5	[M + H3N + H]+	433.179	26.967	MNZJUZFZFRKBCR	InChI=1S/C25H21NO5/c1-16(25(28)26-18-8-10-19(29-2)11-9-18)30-20-12-13-21-22(17-6-4-3-5-7-17)15-24(27)31-23(21)14-20/h3-16H,1-2H3,(H,26,28)	CC(C(=O)NC1=CC=C(C=C1)OC)OC2=CC3=C(C=C2)C(=CC(=O)O3)C4=CC=CC=C4	Unassigned	Benzene and substituted derivatives	Benzenoids
0.34422	5-(delta-Carboxybutyl)homocysteine	C8H15NO4S	[M + H3N + H]+	239.107	25.4142	GAWAENRCVHPTKZ	InChI=1S/C8H15NO4S/c9-6(8(12)13)3-5-14-4-1-2-7(10)11/h6H,1-5,9H2,(H,10,11)(H,12,13)	C(CC(=O)O)CSCCC(C(=O)O)N	Amino acids, peptides, and analogues	Carboxylic acids and derivatives	Organic acids and derivatives
0.343008	Ambcb5471276	C15H23NO3	[M + H3N + H]+	283.201	18.9203	LGSIMYZWMNOLBB	InChI=1S/C15H23NO3/c1-17-14-6-2-3-7-15(14)19-13-12-18-11-10-16-8-4-5-9-16/h2-3,6-7H,4-5,8-13H2,1H3	COC1=CC=CC=C1OCCOCCN2CCCC2	Unassigned	Phenol ethers	Benzenoids
0.342806	Dodecenal	C12H22O	[M + H]+	183.174	26.138	SSNZFFBDIMUILS	InChI=1S/C12H22O/c1-2-3-4-5-6-7-8-9-10-11-12-13/h10-12H,2-9H2,1H3	CCCCCCCCCC=CC=O	Unassigned	Fatty Acyls	Lipids and lipid-like molecules
0.341236	(S)-1,7-Bis(4-hydroxyphenyl)-5-(beta-D-xylopyranosyloxy)-3-heptanone	C24H30O8	[M + H]+	447.202	23.0578	GTGWRSYHHGXYAS	InChI=1S/C24H30O8/c25-17-7-1-15(2-8-17)5-11-19(27)13-20(12-6-16-3-9-18(26)10-4-16)32-24-23(30)22(29)21(28)14-31-24/h1-4,7-10,20-26,28-30H,5-6,11-14H2	C1C(C(C(C(O1)OC(CCC2=CC=C(C=C2)O)CC(=O)CCC3=CC=C(C=C3)O)O)O)O	Unassigned	Unassigned	Lipids and lipid-like molecules
0.340035	10-oxononadecanoic acid	C19H36O3	[M + H3N + H]+	330.3	26.3407	PEBIXVCZWGYSTN	InChI=1S/C19H36O3/c1-2-3-4-5-6-9-12-15-18(20)16-13-10-7-8-11-14-17-19(21)22/h2-17H2,1H3,(H,21,22)	CCCCCCCCCC(=O)CCCCCCCCC(=O)O	Unassigned	Glycerolipids	Lipids and lipid-like molecules
0.337244	N-(2-Aminoethyl)myristamide	C16H34N2O	[M + H]+	271.275	24.6097	VDLFVBHCDXZRGN	InChI=1S/C16H34N2O/c1-2-3-4-5-6-7-8-9-10-11-12-13-16(19)18-15-14-17/h2-15,17H2,1H3,(H,18,19)	CCCCCCCCCCCCCC(=O)NCCN	Fatty amides	Fatty Acyls	Lipids and lipid-like molecules
0.335915	2-Furanoctanoic acid, tetrahydro-5-oxo-	C12H20O4	[M + H]+	229.143	16.2877	SAHSZEZNXHBRJR	InChI=1S/C12H20O4/c13-11(14)7-5-3-1-2-4-6-10-8-9-12(15)16-10/h10H,1-9H2,(H,13,14)	C1CC(=O)OC1CCCCCCCC(=O)O	Dicarboxylic acids and derivatives	Carboxylic acids and derivatives	Organic acids and derivatives
0.334672	1,3,5-tripropylcyclohexane-1,3,5-tricarboxylic Acid	C18H30O6	[M + H3N + H]+	360.241	22.5642	BDWSRDPGOKDJSS	InChI=1S/C18H30O6/c1-4-7-16(13(19)20)10-17(8-5-2,14(21)22)12-18(11-16,9-6-3)15(23)24/h4-12H2,1-3H3,(H,19,20)(H,21,22)(H,23,24)	CCCC1(CC(CC(C1)(CCC)C(=O)O)(CCC)C(=O)O)C(=O)O	Amino acids, peptides, and analogues	Carboxylic acids and derivatives	Organic acids and derivatives
0.332455	2-Hexyl-3-phenylbicarbamimide	C14H19N3O2	[M + H]+	262.154	21.9495	SMJUUWGWPHPKAJ	InChI=1S/C14H19N3O2/c1-2-3-4-8-11-16-13(18)15-14(19)17(16)12-9-6-5-7-10-12/h5-7,9-10H,2-4,8,11H2,1H3,(H,15,18,19)	CCCCCCN1C(=O)NC(=O)N1C2=CC=CC=C2	Amino acids, peptides, and analogues	Carboxylic acids and derivatives	Organic acids and derivatives
0.329072	1,8,15,22-tetrazacyclooctacosane-2,9,16,23-tetrone	C24H44N4O4	[M + H]+	453.344	26.0755	LAIGWNLGTIDKPL	InChI=1S/C24H44N4O4/c29-21-13-5-1-9-17-25-22(30)14-6-2-11-19-27-24(32)16-8-4-12-20-28-23(31)15-7-3-10-18-26-21/h1-20H2,(H,25,30)(H,26,29)(H,27,32)(H,28,31)	C1CCC(=O)NCCCCCC(=O)NCCCCCC(=O)NCCCCCC(=O)NCC1	Amino acids, peptides, and analogues	Carboxylic acids and derivatives	Organic acids and derivatives
0.328678	1,10-Bis(4-carboxyphenoxy)decane	C24H30O6	[M + H3N + H]+	432.24	26.7415	XRDKWFXOXXUQJS	InChI=1S/C24H30O6/c25-23(26)19-9-13-21(14-10-19)29-17-7-5-3-1-2-4-6-8-18-30-22-15-11-20(12-16-22)24(27)28/h9-16H,1-8,17-18H2,(H,25,26)(H,27,28)	C1=CC(=CC=C1C(=O)O)OCCCCCCCCCCOC2=CC=C(C=C2)C(=O)O	Benzoic acids and derivatives	Benzene and substituted derivatives	Benzenoids
0.32799	(2R,3S,4R,5S)-6-(acetyloxy)-2-ethoxy-1,4,5-trimethoxyhexan-3-yl Acetate	C15H28O8	[M + H]+	337.186	13.4952	NOKFIUWJMDHFJS	InChI=1S/C15H28O8/c1-7-21-13(8-18-4)15(23-11(3)17)14(20-6)12(19-5)9-22-10(2)16/h12-15H,7-9H2,1-6H3	CCOC(COC)C(C(C(COC(=O)C)OC)OC)OC(=O)C	Monoradylglycerols	Glycerolipids	Lipids and lipid-like molecules
0.327941	Tributin	C15H26O6	[M + H]+	303.179	20.8193	UYXTWWCETRIEDR	InChI=1S/C15H26O6/c1-4-7-13(16)19-10-12(21-15(18)9-6-3)11-20-14(17)8-5-2/h12H,4-11H2,1-3H3	CCCC(=O)OCC(COC(=O)CCC)OC(=O)CCC	Triradylcglycerols	Glycerolipids	Lipids and lipid-like molecules
0.327879	8-Hydroxyheptadecanoic acid	C17H34O3	[M + H3N + H]+	304.285	17.603	YYUFEWPQZITFAF	InChI=1S/C17H34O3/c1-2-3-4-5-6-7-10-13-16(18)14-11-8-9-12-15-17(19)20/h16,18H,2-15H2,1H3,(H,19,20)	CCCCCCCCCC(CCCCCCC(=O)O)O	Fatty acids and conjugates	Fatty Acyls	Lipids and lipid-like molecules
0.327199	N-[3-(dipropoxyphosphinothioylhydrazinylidene)butan-2-ylidene]hydroxylamine	C10H22N3O3PS	[M + H]+	296.118	20.963	BLRRRMGBBLONFC	InChI=1S/C10H22N3O3PS/c1-5-7-15-17(18,16-8-6-2)13-11-9(3)10(4)12-14/h14H,5-8H2,1-4H3,(H,13,18)	CCCOP(=S)(NN=C(C)C(=NO)C)OCCC	Unassigned	Sulfenyl compounds	Organosulfur compounds
0.321922	Pestalotioproride A	C14H22O6	[M + H3N + H]+	304.177	14.3762	ZNOJFQLCZXJAPX	InChI=1S/C14H22O6/c1-9-5-3-2-4-6-10(15)13(18)14(19)11(16)7-8-12(17)20-9/h4,6-11,13-16,18-19H,2-3,5H2,1H3	CC1CCCC=CC(C(C(C(C=CC(=O)O1)O)O)O)O	Amino acids, peptides, and analogues	Carboxylic acids and derivatives	Organic acids and derivatives
0.315861	Methanone, [4-amino-2-(phenylamino)-5-thiazolyl]-3-pyridinyl-	C15H12N4OS	[M + H3N + H]+	314.11	21.8068	LERGLIZTDGVNRO	InChI=1S/C15H12N4OS/c16-14-13(12(20)10-5-4-8-17-9-10)21-15(19-14)18-11-6-2-1-3-7-11/h1-9H,16H2,(H,18,19)	C1=CC=C(C=C1)NC2=NC(=C(S2)C(=O)C3=CN=CC=C3)N	Halobenzenes	Benzene and substituted derivatives	Benzenoids
0.315298	2-(3,5-dimethylpyrazolyl)-4,6-dimethylpyrimidine	C11H14N4	[M + H3N + H]+	220.155	16.1859	HZNGLSIEGWQEIB	InChI=1S/C11H14N4/c1-7-5-8(2)13-11(12-7)15-10(4)6-9(3)14-15/h5-6H,1-4H3	CC1=CC(=NC(=N1)N2C(=CC(=N2)C)C)C	Triazoles	Azoles	Organoheterocyclic compounds
0.313751	Caprylicacid vanillylamide; N-Vanillyloctanamide	C16H25NO3	[M + H3N + H]+	297.218	16.3734	JYZDUDMWJFJCON	InChI=1S/C16H25NO3/c1-3-4-5-6-7-8-16(19)17-12-13-9-10-14(18)15(11-13)20-2/h9-11,18H,3-8,12H2,1-2H3,(H,17,19)	CCCCCCCC(=O)NCC1=CC(=C(C=C1)O)OC	Fatty amides	Fatty Acyls	Lipids and lipid-like molecules
0.31296	Oprea1_868786	C21H36N2O3	[M + H3N + H]+	382.303	26.0505	HQLMJAOLDZQDKW	InChI=1S/C21H36N2O3/c1-7-20-11-22(17(24)9-15(3)4)13-21(8-2,19(20)26)14-23(12-20)18(25)10-16(5)6/h15-16H,7-14H2,1-6H3	CCC12CN(CC(C1=O)(CN(C2)C(=O)CC(C)C)CC)C(=O)CC(C)C	Unassigned	Steroids and steroid derivatives	Lipids and lipid-like molecules
0.312357	1,10-Bis(4-carboxyphenoxy)decane	C24H30O6	[M + H3N + H]+	432.239	28.2543	XRDKWFXOXXUQJS	InChI=1S/C24H30O6/c25-23(26)19-9-13-21(14-10-19)29-17-7-5-3-1-2-4-6-8-18-30-22-15-11-20(12-16-22)24(27)28/h9-16H,1-8,17-18H2,(H,25,26)(H,27,28)	C1=CC(=CC=C1C(=O)O)OCCCCCCCCCCOC2=CC=C(C=C2)C(=O)O	Alcohols and polyols	Organooxygen compounds	Organic oxygen compounds
0.309926	3-Azidopropyl(hexadecoxy)phosphinic acid	C19H40N3O3P	[M + Na]+	412.27	22.9915	HEAPPSCQSYJNSZ	InChI=1S/C19H40N3O3P/c1-2-3-4-5-6-7-8-9-10-11-12-13-14-15-18-25-26(23,24)19-16-17-21-22-20/h2-19H2,1H3,(H,23,24)	CCCCCCCCCCCCCCCCOP(=O)(CCCN=[N+]=[N-])O	Amino acids, peptides, and analogues	Carboxylic acids and derivatives	Organic acids and derivatives
0.309149	6,11-dioxododecanoic Acid	C12H20O4	[M + H3N + H]+	246.17	18.0035	OIAVTFGRDNUKCM	InChI=1S/C12H20O4/c1-10(13)6-2-3-7-11(14)8-4-5-9-12(15)16/h2-9H2,1H3,(H,15,16)	CC(=O)CCCCC(=O)CCCCC(=O)O	Amino acids, peptides, and analogues	Carboxylic acids and derivatives	Organic acids and derivatives
0.304434	1-sulfooxytetradecyl acetate	C16H32O6S	[M + H3N + H]+	370.227	21.135	PDHZFBXVHUOCQH	InChI=1S/C16H32O6S/c1-3-4-5-6-7-8-9-10-11-12-13-14-16(21-15(2)17)22-23(18,19)20/h16H,3-14H2,1-2H3,(H,18,19,20)	CCCCCCCCCCCCCC(OC(=O)C)OS(=O)(=O)O	Unassigned	Fatty Acyls	Lipids and lipid-like molecules
0.303128	(1beta,5alpha)-4-Methyl-5-demethyl-13-acetoxyambrosane-11-ene-4alpha,6alpha,10alpha-triol	C17H28O5	[M + H]+	313.202	24.3552	MBBVSKBTNJDURZ	InChI=1S/C17H28O5/c1-10(9-22-11(2)18)12-5-7-16(3,20)13-6-8-17(4,21)14(13)15(12)19/h12-15,19-21H,1,5-9H2,2-4H3	CC(=O)OCC(=C)C1CCC(C2CCC(C2C1O)(C)O)(C)O	Dicarboxylic acids and derivatives	Carboxylic acids and derivatives	Organic acids and derivatives
0.302988	4-Piperazinylphenylboronic acid pinacol ester	C16H25BN2O2	[M + H]+	288.211	19.3737	KARUXRFAVXKQFZ	InChI=1S/C16H25BN2O2/c1-15(2)16(3,4)21-17(20-15)13-5-7-14(8-6-13)19-11-9-18-10-12-19/h5-8,18H,9-12H2,1-4H3	B1(OC(C(O1)(C)C)(C)C)C2=CC=C(C=C2)N3CCNCC3	Carboxylic acid derivatives	Carboxylic acids and derivatives	Organic acids and derivatives
0.302114	2-amino-N-(3,10-dioxopentadecyl)-N,3-dihydroxypropanamide	C18H34N2O5	[M + H]+	359.257	19.7895	LELKHRGGSUZGLL	InChI=1S/C18H34N2O5/c1-2-3-6-9-15(22)10-7-4-5-8-11-16(23)12-13-20(25)18(24)17(19)14-21/h17,21,25H,2-14,19H2,1H3	CCCCCC(=O)CCCCCCC(=O)CCN(C(=O)C(CO)N)O	Amino acids, peptides, and analogues	Carboxylic acids and derivatives	Organic acids and derivatives
0.299336	Cyclohexanecarboxylic anhydride	C14H22O3	[M + H3N + H]+	256.191	19.4893	JOHUAELJNSBTGS	InChI=1S/C14H22O3/c15-13(11-7-3-1-4-8-11)17-14(16)12-9-5-2-6-10-12/h11-12H,1-10H2	C1CCC(CC1)C(=O)OC(=O)C2CCCCC2	Fatty amides	Fatty Acyls	Lipids and lipid-like molecules
0.298574	[(5R,6S)-6-[(3S,5S,9R,10R,13R,14S,17R)-3,14-dihydroxy-10,13-dimethyl-6-oxo-2,3,4,5,9,11,12,15,16,17-decahydro-1H-cyclopenta[a]phenanthren-17-yl]-5-hydroxy-2-methylheptan-2-yl] benzoate	C34H48O6	[M + H3N + H]+	570.38	26.8122	UPRPZAIRAGNHAE	InChI=1S/C34H48O6/c1-21(28(36)14-15-31(2,3)40-30(38)22-9-7-6-8-10-22)24-13-18-34(39)26-20-29(37)27-19-23(35)11-16-32(27,4)25(26)12-17-33(24,34)5/h6-10,20-21,23-25,27-28,35-36,39H,11-19H2,1-5H3	CC(C1CCC2(C1(CCC3C2=CC(=O)C4C3(CCC(C4)O)C)C)O)C(CCC(C)(C)OC(=O)C5=CC=CC=C5)O	Benzoic acids and derivatives	Benzene and substituted derivatives	Benzenoids
0.294847	N-Cyclohexyl-N-ethyl-5-methyl-1H-tetrazole-1-butanamide	C14H25N5O	[M + Na]+	302.198	21.5263	GNNJQTRYMSDETQ	InChI=1S/C14H25N5O/c1-3-18(13-8-5-4-6-9-13)14(20)10-7-11-19-12(2)15-16-17-19/h13H,3-11H2,1-2H3	CCN(C1CCCCC1)C(=O)CCCN2C(=NN=N2)C	Tetrazoles	Azoles	Organoheterocyclic compounds
0.292202	Arachate	C20H40O2	[M + H]+	313.312	26.307	VKOBVWXKNCXXDE	InChI=1S/C20H40O2/c1-2-3-4-5-6-7-8-9-10-11-12-13-14-15-16-17-18-19-20(21)22/h2-19H2,1H3,(H,21,22)	CCCCCCCCCCCCCCCCCCCC(=O)O	Fatty acids and conjugates	Fatty Acyls	Lipids and lipid-like molecules
0.291257	4-Decanolide	C10H18O2	[M + H]+	171.137	21.2995	IFYYFLINQYPWGJ	InChI=1S/C10H18O2/c1-2-3-4-5-6-9-7-8-10(11)12-9/h9H,2-8H2,1H3	CCCCCCC1CCC(=O)O1	Unassigned	Unassigned	Lipids and lipid-like molecules
0.290935	2,5-Di(1,1-dimethyl-4-hexyloxycarbonylbutyl)hydroquinone	C32H54O6	[M + Na]+	557.378	18.2455	ZJTCHWNYUAHHDJ	InChI=1S/C32H54O6/c1-7-9-11-13-21-37-29(35)17-15-19-31(3,4)25-23-28(34)26(24-27(25)33)32(5,6)20-16-18-30(36)38-22-14-12-10-8-2/h23-24,33-34H,7-22H2,1-6H3	CCCCCCOC(=O)CCCC(C)(C)C1=CC(=C(C=C1O)C(C)(C)CCCC(=O)OCCCCCC)O	Triradylcglycerols	Glycerolipids	Lipids and lipid-like molecules
0.290803	Acetamidocyclohexane	C8H15NO	[M + H]+	142.122	20.1565	WRAGCBBWIYQMRF	InChI=1S/C8H15NO/c1-7(10)9-8-5-3-2-4-6-8/h8H,2-6H2,1H3,(H,9,10)	CC(=O)NC1CCCCC1	Unassigned	Benzene and substituted derivatives	Benzenoids
0.286144	Me-Ala-Lys-Pro-Phe-al	C24H37N5O4	[M + H]+	460.295	25.925	PSYPGHPXFYBNID	InChI=1S/C24H37N5O4/c1-17(26-2)22(31)28-20(11-6-7-13-25)24(33)29-14-8-12-21(29)23(32)27-19(16-30)15-18-9-4-3-5-10-18/h3-5,9-10,16-17,19-21,26H,6-8,11-15,25H2,1-2H3,(H,27,32)(H,28,31)	CC(C(=O)NC(CCCCN)C(=O)N1CCCC1C(=O)NC(CC2=CC=CC=C2)C=O)NC	Amino acids, peptides, and analogues	Carboxylic acids and derivatives	Organic acids and derivatives
0.283033	Monopalmitin	C19H38O4	[M + H3N + H]+	348.31	23.216	QHZLMUACJMDIAE	InChI=1S/C19H38O4/c1-2-3-4-5-6-7-8-9-10-11-12-13-14-15-19(22)23-17-18(21)16-20/h18,20-21H,2-17H2,1H3	CCCCCCCCCCCCCCCC(=O)OCC(CO)O	Unassigned	Glycerolipids	Lipids and lipid-like molecules
0.282453	batzellaside C	C19H39NO4	[M + Na]+	368.279	25.6742	PEMMQZWMTJRCAR	InChI=1S/C19H39NO4/c1-2-3-4-5-6-7-8-9-10-11-16(22)12-15-13-18(23)19(24)17(14-21)20-15/h15-24H,2-14H2,1H3	CCCCCCCCCCCC(CC1CC(C(C(N1)CO)O)O)O	Amino acids, peptides, and analogues	Carboxylic acids and derivatives	Organic acids and derivatives
0.281608	methyl 3,11-dihydroxyhexadecanoate	C17H34O4	[M + Na]+	325.238	26.4045	UKFSFTZYOYCURE	InChI=1S/C17H34O4/c1-3-4-8-11-15(18)12-9-6-5-7-10-13-16(19)14-17(20)21-2/h15-16,18-19H,3-14H2,1-2H3	CCCCCC(CCCCCCCC(CC(=O)OC)O)O	Unassigned	Fatty Acyls	Lipids and lipid-like molecules
0.279318	1-[(1S,4S)-4-[3,5-dimethyl-1-(4-propan-2-ylphenyl)pyrazol-4-yl]cyclopent-2-en-1-yl]-3-propan-2-ylurea	C23H32N4O	[M + H3N + H]+	398.289	22.9915	AKLWFFSCSILRAA	InChI=1S/C23H32N4O/c1-14(2)18-8-11-21(12-9-18)27-17(6)22(16(5)26-27)19-7-10-20(13-19)25-23(28)24-15(3)4/h7-12,14-15,19-20H,13H2,1-6H3,(H2,24,25,28)	CC1=C(C(=NN1C2=CC=C(C=C2)C(C)C)C)C3CC(C=C3)NC(=O)NC(C)C	Unassigned	Azoles	Organoheterocyclic compounds
0.272765	(2-Phenylethyl)[2-(pyridin-4-yl)ethyl]amine	C15H18N2	[M + K]+	265.111	27.1308	RYDZIKYBEVGJEF	InChI=1S/C15H18N2/c1-2-4-14(5-3-1)6-10-16-11-7-15-8-12-17-13-9-15/h1-5,8-9,12-13,16H,6-7,10-11H2	C1=CC=C(C=C1)CCNCCC2=CC=NC=C2	Unassigned	Benzene and substituted derivatives	Benzenoids
0.269203	methyl (3aS,5aR,6R,7R,9aR,9bS)-7-acetyloxy-3-(6,10-dimethylundecan-2-yl)-3a,6,9a-trimethyl-2-oxo-3,4,5,5a,7,8,9,9b-octahydro-1H-cyclopenta[a]naphthalene-6-carboxylate	C33H56O5	[M + H3N + H]+	550.448	27.2078	QTDHKIWCKHBQJN	InChI=1S/C33H56O5/c1-21(2)12-10-13-22(3)14-11-15-23(4)29-25(35)20-27-31(6)19-17-28(38-24(5)34)33(8,30(36)37-9)26(31)16-18-32(27,29)7/h21-23,26-29H,10-20H2,1-9H3	CC(C)CCCC(C)CCCC(C)C1C(=O)CC2C1(CCC3C2(CCC(C3(C)C(=O)OC)OC(=O)C)C)C	Amino acids, peptides, and analogues	Carboxylic acids and derivatives	Organic acids and derivatives
0.26898	Oprea1_189382	C13H20O2	[M + H]+	209.156	21.3488	MQLZRIWOJRILDI	InChI=1S/C13H20O2/c14-12(15)1-2-13-6-9-3-10(7-13)5-11(4-9)8-13/h9-11H,1-8H2,(H,14,15)	C1C2CC3CC1CC(C2)(C3)CCC(=O)O	Monocarboxylic acids and derivatives	Carboxylic acids and derivatives	Organic acids and derivatives
0.267814	Compound 730-372	C19H24N4O	[M + H3N + H]+	342.231	17.6032	ZONCXYHFFPIZCM	InChI=1S/C19H24N4O/c20-19(24)17-8-4-5-9-18(17)21-10-11-22-12-14-23(15-13-22)16-6-2-1-3-7-16/h1-9,21H,10-15H2,(H2,20,24)	C1CN(CCN1CCNC2=CC=CC=C2C(=O)N)C3=CC=CC=C3	Pyrimidines and pyrimidine derivatives	Diazines	Organoheterocyclic compounds
0.266614	12-Hydroxynonadecanoic acid	C19H38O3	[M + H3N + H]+	332.316	21.429	HKANXUCILYKTHX	InChI=1S/C19H38O3/c1-2-3-4-9-12-15-18(20)16-13-10-7-5-6-8-11-14-17-19(21)22/h18,20H,2-17H2,1H3,(H,21,22)	CCCCCCCC(CCCCCCCCCCC(=O)O)O	Unassigned	Fatty Acyls	Lipids and lipid-like molecules
0.266386	Cetylate	C16H32O2	[M + H3N + H]+	274.274	26.2067	IPCSVZSSVZVIGE	InChI=1S/C16H32O2/c1-2-3-4-5-6-7-8-9-10-11-12-13-14-15-16(17)18/h2-15H2,1H3,(H,17,18)	CCCCCCCCCCCCCCCC(=O)O	Fatty acids and conjugates	Fatty Acyls	Lipids and lipid-like molecules
0.265504	Diethyl Dodecanoate	C16H30O4	[M + Na]+	309.205	24.6352	AFYNPRWLOKYLDU	InChI=1S/C16H30O4/c1-3-19-15(17)13-11-9-7-5-6-8-10-12-14-16(18)20-4-2/h3-14H2,1-2H3	CCOC(=O)CCCCCCCCCCC(=O)OCC	Unassigned	Fatty Acyls	Lipids and lipid-like molecules
0.265117	3-acetamido-N-[3-oxo-3-(2-phenylethylamino)propyl]propanamide	C16H23N3O3	[M + H]+	306.183	25.2563	VWEFOONSLASGNK	InChI=1S/C16H23N3O3/c1-13(20)17-11-8-15(21)19-12-9-16(22)18-10-7-14-5-3-2-4-6-14/h2-6H,7-12H2,1H3,(H,17,20)(H,18,22)(H,19,21)	CC(=O)NCCC(=O)NCCC(=O)NCCC1=CC=CC=C1	Amino acids, peptides, and analogues	Carboxylic acids and derivatives	Organic acids and derivatives
0.26274	[(3R,3aS,4S,6R,7S,8aR)-3,6,7-trihydroxy-6,8a-dimethyl-3-propan-2-yl-2,3a,4,5,7,8-hexahydro-1H-azulen-4-yl] 4-hydroxybenzoate	C22H32O6	[M + Na]+	415.213	28.2767	QCLJCHLNAUUSNX	InChI=1S/C22H32O6/c1-13(2)22(27)10-9-20(3)12-17(24)21(4,26)11-16(18(20)22)28-19(25)14-5-7-15(23)8-6-14/h5-8,13,16-18,23-24,26-27H,9-12H2,1-4H3	CC(C)C1(CCC2(C1C(CC(C(C2)O)(C)O)OC(=O)C3=CC=C(C=C3)O)C)O	Unassigned	Prenol lipids	Lipids and lipid-like molecules
0.260579	3,4-Methylenesebacic acid	C12H18O4	[M + H]+	227.128	15.1209	YVOCTABTPCVYNG	InChI=1S/C12H18O4/c1-9(10(2)8-12(15)16)6-4-3-5-7-11(13)14/h1-8H2,(H,13,14)(H,15,16)	C=C(CCCCCC(=O)O)C(=C)CC(=O)O	Dicarboxylic acids and derivatives	Carboxylic acids and derivatives	Organic acids and derivatives
0.260436	Bis(2,2,6,6-tetramethyl-4-piperidyl) succinate	C22H40N2O4	[M + H]+	397.304	21.4565	GOJOVSYIGHASEI	InChI=1S/C22H40N2O4/c1-19(2)11-15(12-20(3,4)23-19)27-17(25)9-10-18(26)28-16-13-21(5,6)24-22(7,8)14-16/h15-16,23-24H,9-14H2,1-8H3	CC1(CC(CC(N1)(C)C)OC(=O)CCC(=O)OC2CC(NC(C2)(C)C)(C)C)C	Unassigned	Fatty Acyls	Lipids and lipid-like molecules
0.25365	octyl 7-hydroxy-2,6,10,14-tetramethyl-13-oxohexadec-10-enoate	C28H52O4	[M + Na]+	475.375	20.3493	FYGCQLMWUXKLRM	InChI=1S/C28H52O4/c1-7-9-10-11-12-13-21-32-28(31)25(6)16-14-15-24(5)27(30)20-18-22(3)17-19-26(29)23(4)8-2/h17,23-25,27,30H,7-16,18-21H2,1-6H3	CCCCCCCCOC(=O)C(C)CCCC(C)C(CCC(=CCC(=O)C(C)CC)C)O	Diradylglycerols	Glycerolipids	Lipids and lipid-like molecules
0.253646	4,9-Dioxo-5,10-diazatetradecane	C12H24N2O2	[M + H]+	229.192	14.473	XINVHMDEILNBAV	InChI=1S/C12H24N2O2/c1-3-5-9-13-12(16)8-6-10-14-11(15)7-4-2/h3-10H2,1-2H3,(H,13,16)(H,14,15)	CCCCNC(=O)CCCNC(=O)CCC	Amino acids, peptides, and analogues	Carboxylic acids and derivatives	Organic acids and derivatives
0.25156	10-undecynoate	C11H18O2	[M + H]+	183.138	20.7922	OAOUTNMJEFWJPO	InChI=1S/C11H18O2/c1-2-3-4-5-6-7-8-9-10-11(12)13/h1H,3-10H2,(H,12,13)	C#CCCCCCCCCC(=O)O	Unassigned	Unassigned	Lipids and lipid-like molecules
0.251406	3-[(ethylamino)methyl]-3-hydroxy-8-[4-(5-hydroxy-6-methylpiperidin-2-yl)cyclohexyl]octanoic acid	C23H44N2O4	[M + Na]+	435.32	19.0497	RXQZXAKDIGSTAT	InChI=1S/C23H44N2O4/c1-3-24-16-23(29,15-22(27)28)14-6-4-5-7-18-8-10-19(11-9-18)20-12-13-21(26)17(2)25-20/h17-21,24-26,29H,3-16H2,1-2H3,(H,27,28)/p+1	CC[NH2+]CC(CCCCCC1CCC(CC1)C2CCC(C([NH2+]2)C)O)(CC(=O)[O-])O	Unassigned	Unassigned	Unassigned
0.250294	7-cyclohexyl-3-{[(diaminomethylidene)amino]methyl}-4-[(1H-pyrrol-2-yl)amino]pentadec-2-enoic acid	C27H47N5O2	[M + H]+	474.379	26.6462	ARDNWKYZQFLONF	InChI=1S/C27H47N5O2/c1-2-3-4-5-6-8-14-22(21-12-9-7-10-13-21)16-17-24(32-25-15-11-18-30-25)23(19-26(33)34)20-31-27(28)29/h11,15,18-19,21-22,24,30,32H,2-10,12-14,16-17,20H2,1H3,(H,33,34)(H4,28,29,31)	CCCCCCCCC(CCC(C(=CC(=O)O)CN=C(N)N)NC1=CC=CN1)C2CCCCC2	Fatty amides	Fatty Acyls	Lipids and lipid-like molecules
0.248655	10-undecynoate	C11H18O2	[M + H3N + H]+	200.165	16.3591	OAOUTNMJEFWJPO	InChI=1S/C11H18O2/c1-2-3-4-5-6-7-8-9-10-11(12)13/h1H,3-10H2,(H,12,13)	C#CCCCCCCCCC(=O)O	Unassigned	Fatty Acyls	Lipids and lipid-like molecules
0.247016	(2R,4R)-2,4-Diacetoxy-16-heptadecyne-1-ol	C21H36O5	[M + H3N + H]+	386.289	23.9867	IZZMHMQKCUHJNR	InChI=1S/C21H36O5/c1-4-5-6-7-8-9-10-11-12-13-14-15-20(25-18(2)23)16-21(17-22)26-19(3)24/h1,20-22H,5-17H2,2-3H3	CC(=O)OC(CCCCCCCCCCCC#C)CC(CO)OC(=O)C	Unassigned	Fatty Acyls	Lipids and lipid-like molecules
0.243931	Heptadecanedioic acid	C17H32O4	[M + H3N + H]+	318.264	22.16	QCNWZROVPSVEJA	InChI=1S/C17H32O4/c18-16(19)14-12-10-8-6-4-2-1-3-5-7-9-11-13-15-17(20)21/h1-15H2,(H,18,19)(H,20,21)	C(CCCCCCCC(=O)O)CCCCCCCC(=O)O	Amino acids, peptides, and analogues	Carboxylic acids and derivatives	Organic acids and derivatives
0.243456	1,4-Bis(3-phenoxypropyl)piperazine	C22H30N2O2	[M + H3N + H]+	372.268	14.1044	DNWSNLLGGOBYQN	InChI=1S/C22H30N2O2/c1-3-9-21(10-4-1)25-19-7-13-23-15-17-24(18-16-23)14-8-20-26-22-11-5-2-6-12-22/h1-6,9-12H,7-8,13-20H2	C1CN(CCN1CCCOC2=CC=CC=C2)CCCOC3=CC=CC=C3	Amines	Organonitrogen compounds	Organic nitrogen compounds
0.241956	N-[[(1S,9aR)-2,3,4,6,7,8,9,9a-octahydro-1H-quinolizin-1-yl]methyl]-5-propan-2-yl-1H-pyrazole-3-carboxamide	C17H28N4O	[M + Na]+	327.217	24.6007	DXDDIIJUSNVDGC	InChI=1S/C17H28N4O/c1-12(2)14-10-15(20-19-14)17(22)18-11-13-6-5-9-21-8-4-3-7-16(13)21/h10,12-13,16H,3-9,11H2,1-2H3,(H,18,22)(H,19,20)	CC(C)C1=CC(=NN1)C(=O)NCC2CCCN3C2CCCC3	Unassigned	Unassigned	Lipids and lipid-like molecules
0.239859	6-Cyclohexyl-N,N,N'',N''-tetramethyl-1,3,5-triazine-2,4-diamine	C13H23N5	[M + Na]+	272.187	21.0438	KNQCWLOWGVWBOZ	InChI=1S/C13H23N5/c1-17(2)12-14-11(10-8-6-5-7-9-10)15-13(16-12)18(3)4/h10H,5-9H2,1-4H3	CN(C)C1=NC(=NC(=N1)C2CCCCC2)N(C)C	Unassigned	Azoles	Organoheterocyclic compounds
0.238395	N-Hexylvaleramide	C11H23NO	[M + Na]+	208.169	22.3855	HYTMILDAGQOHDF	InChI=1S/C11H23NO/c1-3-5-7-8-10-12-11(13)9-6-4-2/h3-10H2,1-2H3,(H,12,13)	CCCCCCNC(=O)CCCC	Carbonyl compounds	Organooxygen compounds	Organic oxygen compounds
0.236854	Phophatidylethanolamine(18:2/14:0)	C37H70NO8P	[M + Na]+	710.477	34.0078	SQDQUZAJRQWDMA	InChI=1S/C37H70NO8P/c1-3-5-7-9-11-13-15-16-17-18-20-21-23-25-27-29-36(39)43-33-35(34-45-47(41,42)44-32-31-38)46-37(40)30-28-26-24-22-19-14-12-10-8-6-4-2/h11,13,16-17,35H,3-10,12,14-15,18-34,38H2,1-2H3,(H,41,42)	CCCCCCCCCCCCCC(=O)OC(COC(=O)CCCCCCCC=CCC=CCCCCC)COP(=O)(O)OCCN	Unassigned	Glycerophospholipids	Lipids and lipid-like molecules
0.234931	8-Hydroxyheptadecanoic acid	C17H34O3	[M + H3N + H]+	304.284	20.6163	YYUFEWPQZITFAF	InChI=1S/C17H34O3/c1-2-3-4-5-6-7-10-13-16(18)14-11-8-9-12-15-17(19)20/h16,18H,2-15H2,1H3,(H,19,20)	CCCCCCCCCC(CCCCCCC(=O)O)O	Fatty acids and conjugates	Fatty Acyls	Lipids and lipid-like molecules
0.231277	1, 4-phenoxy-	C18H14O	[M + H]+	247.11	19.904	GPOYJVWXGJBMOK	InChI=1S/C18H14O/c1-3-7-15(8-4-1)16-11-13-18(14-12-16)19-17-9-5-2-6-10-17/h1-14H	C1=CC=C(C=C1)C2=CC=C(C=C2)OC3=CC=CC=C3	Unassigned	Benzene and substituted derivatives	Benzenoids
0.230008	12-aminododecanoate	C12H25NO2	[M + H]+	216.196	20.6997	PBLZLIFKVPJDCO	InChI=1S/C12H25NO2/c13-11-9-7-5-3-1-2-4-6-8-10-12(14)15/h1-11,13H2,(H,14,15)	C(CCCCCC(=O)O)CCCCCN	Amino acids, peptides, and analogues	Carboxylic acids and derivatives	Organic acids and derivatives
0.228359	2-[1,3-bis(4-methylpentan-2-yloxy)propan-2-yloxy]ethanol	C17H36O4	[M + Na]+	327.254	26.6202	XBFZETIMLDPCII	InChI=1S/C17H36O4/c1-13(2)9-15(5)20-11-17(19-8-7-18)12-21-16(6)10-14(3)4/h13-18H,7-12H2,1-6H3	CC(C)CC(C)OCC(COC(C)CC(C)C)OCCO	Unassigned	Glycerolipids	Lipids and lipid-like molecules
0.227466	dimorphecolate	C18H32O3	[M + H]+	297.243	25.236	NPDSHTNEKLQQIJ	InChI=1S/C18H32O3/c1-2-3-4-5-6-8-11-14-17(19)15-12-9-7-10-13-16-18(20)21/h6,8,11,14,17,19H,2-5,7,9-10,12-13,15-16H2,1H3,(H,20,21)	CCCCCC=CC=CC(CCCCCCCC(=O)O)O	Lineolic acids and derivatives	Fatty Acyls	Lipids and lipid-like molecules
0.227052	17-hydroxyheptadecanoate	C17H34O3	[M + H3N + H]+	304.285	19.7895	JHRQMZPLCYCFPI	InChI=1S/C17H34O3/c18-16-14-12-10-8-6-4-2-1-3-5-7-9-11-13-15-17(19)20/h18H,1-16H2,(H,19,20)	C(CCCCCCCCO)CCCCCCCC(=O)O	Unassigned	Fatty Acyls	Lipids and lipid-like molecules
0.226941	Eupatozansin C	C22H28O6	[M + Na]+	411.18	25.5208	IICUPNNWEALZTN	InChI=1S/C22H28O6/c1-7-14(4)21(24)27-18-10-12(2)8-17(26-16(6)23)9-13(3)11-19-20(18)15(5)22(25)28-19/h7-8,11,17-20H,5,9-10H2,1-4,6H3	CC=C(C)C(=O)OC1CC(=CC(CC(=CC2C1C(=C)C(=O)O2)C)OC(=O)C)C	Ethers	Organooxygen compounds	Organic oxygen compounds
0.225073	(2R,3R,4S,5S,6R)-2-[(E,10R)-10,14-dihydroxytetradec-2-en-4,6-diynoxy]-6-(hydroxymethyl)oxane-3,4,5-triol	C20H30O8	[M + H3N + H]+	416.228	13.404	JGJMTHOEBJFJBX	InChI=1S/C20H30O8/c21-12-8-7-11-15(23)10-6-4-2-1-3-5-9-13-27-20-19(26)18(25)17(24)16(14-22)28-20/h5,9,15-26H,6-8,10-14H2	C(CCO)CC(CCC#CC#CC=CCOC1C(C(C(C(O1)CO)O)O)O)O	Carbohydrates and carbohydrate conjugates	Organooxygen compounds	Organic oxygen compounds
0.223729	Cetylate	C16H32O2	[M + Na]+	279.232	26.129	IPCSVZSSVZVIGE	InChI=1S/C16H32O2/c1-2-3-4-5-6-7-8-9-10-11-12-13-14-15-16(17)18/h2-15H2,1H3,(H,17,18)	CCCCCCCCCCCCCCCC(=O)O	Fatty acids and conjugates	Fatty Acyls	Lipids and lipid-like molecules
0.222728	9-Oxo-10,12,15-odta	C18H28O3	[M + Na]+	315.195	26.354	ACHDMUPTZYZIGR	InChI=1S/C18H28O3/c1-2-3-4-5-6-8-11-14-17(19)15-12-9-7-10-13-16-18(20)21/h3-4,6,8,11,14H,2,5,7,9-10,12-13,15-16H2,1H3,(H,20,21)	CCC=CCC=CC=CC(=O)CCCCCCCC(=O)O	Lineolic acids and derivatives	Fatty Acyls	Lipids and lipid-like molecules
0.217894	[(2S)-2-heptanoyloxy-3-[(2R,3R,4S,5R,6R)-3,4,5-trihydroxy-6-(hydroxymethyl)oxan-2-yl]oxypropyl] decanoate	C26H48O10	[M + H]+	521.334	22.007	KEBYFNGQBZSBNI	InChI=1S/C26H48O10/c1-3-5-7-9-10-11-13-14-21(28)33-17-19(35-22(29)15-12-8-6-4-2)18-34-26-25(32)24(31)23(30)20(16-27)36-26/h19-20,23-27,30-32H,3-18H2,1-2H3	CCCCCCCCCC(=O)OCC(COC1C(C(C(C(O1)CO)O)O)O)OC(=O)CCCCCC	Amino acids, peptides, and analogues	Carboxylic acids and derivatives	Organic acids and derivatives
0.21261	1,2-Bisacrylamido-1,2-ethanediol	C8H12N2O4	[M + Na]+	223.067	22.7687	ZMLXKXHICXTSDM	InChI=1S/C8H12N2O4/c1-3-5(11)9-7(13)8(14)10-6(12)4-2/h3-4,7-8,13-14H,1-2H2,(H,9,11)(H,10,12)	C=CC(=O)NC(C(NC(=O)C=C)O)O	Halobenzenes	Benzene and substituted derivatives	Benzenoids
0.208927	Lipstene	C15H20N2	[M + H3N + H]+	246.198	20.1892	SADQVAVFGNTEOD	InChI=1S/C15H20N2/c1-2-4-15-14(3-1)13(11-17-15)6-5-12-7-9-16-10-8-12/h1-4,11-12,16-17H,5-10H2	C1CNCCC1CCC2=CNC3=CC=CC=C32	Unassigned	Heteroaromatic compounds	Organoheterocyclic compounds
0.207767	1,4,8-Trimethyl-1,4,8,11-tetraazacyclotetradecane-11-ethaneamine	C15H35N5	[M + Na]+	308.28	26.7768	JEQMNARQSTUDCJ	InChI=1S/C15H35N5/c1-17-7-4-8-19(3)14-15-20(11-6-16)10-5-9-18(2)13-12-17/h4-16H2,1-3H3	CN1CCCN(CCN(CCCN(CC1)C)CCN)C	Amines	Organonitrogen compounds	Organic nitrogen compounds
0.205717	Nepsilon	C15H28N2O4	[M + H]+	301.212	18.0185	DRLGGTGYYIGHGQ	InChI=1S/C15H28N2O4/c1-2-3-4-7-12(18)9-10-14(19)17-11-6-5-8-13(16)15(20)21/h13H,2-11,16H2,1H3,(H,17,19)(H,20,21)	CCCCCC(=O)CCC(=O)NCCCCC(C(=O)O)N	Fatty amides	Fatty Acyls	Lipids and lipid-like molecules
0.203782	[(2S)-2-pentanoyloxy-3-[(2R,3R,4S,5R,6R)-3,4,5-trihydroxy-6-(hydroxymethyl)oxan-2-yl]oxypropyl] (E)-dodec-9-enoate	C26H46O10	[M + Na]+	541.295	20.2058	MUFAYTGQXOJCPI	InChI=1S/C26H46O10/c1-3-5-7-8-9-10-11-12-13-15-21(28)33-17-19(35-22(29)14-6-4-2)18-34-26-25(32)24(31)23(30)20(16-27)36-26/h5,7,19-20,23-27,30-32H,3-4,6,8-18H2,1-2H3	CCCCC(=O)OC(COC1C(C(C(C(O1)CO)O)O)O)COC(=O)CCCCCCCC=CCC	Unassigned	Phenol ethers	Benzenoids
0.203576	Ergoplast AZDB	C17H32O4	[M + H3N + H]+	318.264	20.2422	RISLXYINQFKFRL	InChI=1S/C17H32O4/c1-3-5-14-20-16(18)12-10-8-7-9-11-13-17(19)21-15-6-4-2/h3-15H2,1-2H3	CCCCOC(=O)CCCCCCCC(=O)OCCCC	Fatty amides	Fatty Acyls	Lipids and lipid-like molecules
0.202823	(4R)-3,5,5-Trimethyl-4-(beta-D-glucopyranosyloxy)-2-cyclohexen-1-one	C15H24O7	[M + H]+	317.16	15.7186	SCGSEQMMGAPFBT	InChI=1S/C15H24O7/c1-7-4-8(17)5-15(2,3)13(7)22-14-12(20)11(19)10(18)9(6-16)21-14/h4,9-14,16,18-20H,5-6H2,1-3H3	CC1=CC(=O)CC(C1OC2C(C(C(C(O2)CO)O)O)O)(C)C	Triradylcglycerols	Glycerolipids	Lipids and lipid-like molecules
0.202262	Monomyristin	C17H34O4	[M + H3N + H]+	320.28	20.3725	DCBSHORRWZKAKO	InChI=1S/C17H34O4/c1-2-3-4-5-6-7-8-9-10-11-12-13-17(20)21-15-16(19)14-18/h16,18-19H,2-15H2,1H3	CCCCCCCCCCCCCC(=O)OCC(CO)O	Unassigned	Fatty Acyls	Lipids and lipid-like molecules
0.202251	1,4-dimethyl-8-(2-pyridin-2-ylethyl)-1,4,8,11-tetrazacyclotetradecane	C19H35N5	[M + Na]+	356.279	25.199	YRVNCVABXMBHRD	InChI=1S/C19H35N5/c1-22-12-5-9-20-11-16-24(14-6-13-23(2)18-17-22)15-8-19-7-3-4-10-21-19/h3-4,7,10,20H,5-6,8-9,11-18H2,1-2H3	CN1CCCNCCN(CCCN(CC1)C)CCC2=CC=CC=N2	Unassigned	Azoles	Organoheterocyclic compounds
0.201284	Pamamycin 635D	C37H65NO7	[M + Na]+	658.468	25.6288	GKCMYFDOEDNKDO	InChI=1S/C37H65NO7/c1-9-13-25(38(7)8)21-27-15-17-31(41-27)23(5)35-24(6)32-19-20-34(44-32)30(12-4)36(39)43-26(14-10-2)22-28-16-18-33(42-28)29(11-3)37(40)45-35/h23-35H,9-22H2,1-8H3	CCCC1CC2CCC(O2)C(C(=O)OC(C(C3CCC(O3)C(C(=O)O1)CC)C)C(C)C4CCC(O4)CC(CCC)N(C)C)CC	Fatty amides	Fatty Acyls	Lipids and lipid-like molecules
0.197977	Tripropyl citrate	C15H26O7	[M + H]+	319.176	13.4952	ODHUFJLMXDXVRC	InChI=1S/C15H26O7/c1-4-7-20-12(16)10-15(19,14(18)22-9-6-3)11-13(17)21-8-5-2/h19H,4-11H2,1-3H3	CCCOC(=O)CC(CC(=O)OCCC)(C(=O)OCCC)O	Monoradylglycerols	Glycerolipids	Lipids and lipid-like molecules
0.196946	10-Octadecenoic acid,12-dioxo-	C18H30O4	[M + H]+	311.223	26.315	WYLMMQRVMQAKNJ	InChI=1S/C18H30O4/c1-2-3-4-8-11-16(19)14-15-17(20)12-9-6-5-7-10-13-18(21)22/h14-15H,2-13H2,1H3,(H,21,22)	CCCCCCC(=O)C=CC(=O)CCCCCCCC(=O)O	Fatty acids and conjugates	Fatty Acyls	Lipids and lipid-like molecules
0.196023	propyl-cyclopentane	C8H16	[M + Na]+	135.116	15.3129	KDIAMAVWIJYWHN	InChI=1S/C8H16/c1-2-5-8-6-3-4-7-8/h8H,2-7H2,1H3	CCCC1CCCC1	Acetylenes	Unsaturated hydrocarbons	Hydrocarbons
0.194647	Hexadecanoic acid, 4-oxo-, methyl ester	C17H32O3	[M + H3N + H]+	302.269	22.9047	QZMCJIZKZIMCDE	InChI=1S/C17H32O3/c1-3-4-5-6-7-8-9-10-11-12-13-16(18)14-15-17(19)20-2/h3-15H2,1-2H3	CCCCCCCCCCCCC(=O)CCC(=O)OC	Amino acids, peptides, and analogues	Carboxylic acids and derivatives	Organic acids and derivatives
0.193877	N-(1H-indol-5-yl)-1-methyl-1H-indole-2-carboxamide	C18H15N3O	[M + Na]+	312.112	21.9162	KAXZYFJWJJXIHL	InChI=1S/C18H15N3O/c1-21-16-5-3-2-4-13(16)11-17(21)18(22)20-14-6-7-15-12(10-14)8-9-19-15/h2-11,19H,1H3,(H,20,22)	CN1C2=CC=CC=C2C=C1C(=O)NC3=CC4=C(C=C3)NC=C4	Unassigned	Benzene and substituted derivatives	Benzenoids
0.192921	15-Hexadecynoic acid	C16H28O2	[M + H]+	253.214	26.2075	PUZGUNYANHPRKM	InChI=1S/C16H28O2/c1-2-3-4-5-6-7-8-9-10-11-12-13-14-15-16(17)18/h1H,3-15H2,(H,17,18)	C#CCCCCCCCCCCCCCC(=O)O	Fatty acids and conjugates	Fatty Acyls	Lipids and lipid-like molecules
0.192382	N-[2-(2-phenylhydrazinyl)phenyl]acetamide	C14H15N3O	[M + H3N + H]+	259.154	15.4636	OBAQYLPVKCIRAO	InChI=1S/C14H15N3O/c1-11(18)15-13-9-5-6-10-14(13)17-16-12-7-3-2-4-8-12/h2-10,16-17H,1H3,(H,15,18)	CC(=O)NC1=CC=CC=C1NNC2=CC=CC=C2	Triradylcglycerols	Glycerolipids	Lipids and lipid-like molecules
0.19159	2,2-Diethyl-1,3-propanediol bis(diethylcarbamate)	C17H34N2O4	[M + H]+	331.259	16.6049	SNUBBWAURMSPJZ	InChI=1S/C17H34N2O4/c1-7-17(8-2,13-22-15(20)18(9-3)10-4)14-23-16(21)19(11-5)12-6/h7-14H2,1-6H3	CCC(CC)(COC(=O)N(CC)CC)COC(=O)N(CC)CC	Fatty amides	Fatty Acyls	Lipids and lipid-like molecules
0.191235	5-Heptylresorcinol	C13H20O2	[M + H3N + H]+	226.181	25.9527	QENPJKGENOZEEJ	InChI=1S/C13H20O2/c1-2-3-4-5-6-7-11-8-12(14)10-13(15)9-11/h8-10,14-15H,2-7H2,1H3	CCCCCCCC1=CC(=CC(=C1)O)O	Unassigned	Benzene and substituted derivatives	Benzenoids
0.191131	4-Copab	C35H47N3O6	[M + H]+	606.349	18.1282	PXIHYVZAKDAXEW	InChI=1S/C35H47N3O6/c1-4-13-28(32(40)37-29(20-24-14-7-5-8-15-24)31(39)35(43)44-23(2)3)36-33(41)30(21-25-16-9-6-10-17-25)38-22-26-18-11-12-19-27(26)34(38)42/h6,9-12,16-19,23-24,28-31,39H,4-5,7-8,13-15,20-22H2,1-3H3,(H,36,41)(H,37,40)	CCCC(C(=O)NC(CC1CCCCC1)C(C(=O)OC(C)C)O)NC(=O)C(CC2=CC=CC=C2)N3CC4=CC=CC=C4C3=O	Amino acids, peptides, and analogues	Carboxylic acids and derivatives	Organic acids and derivatives
0.190459	3-hydroxypropyl octadecanoate	C21H42O3	[M + H3N + H]+	360.346	26.8797	TVFNPSNDNZSCBM	InChI=1S/C21H42O3/c1-2-3-4-5-6-7-8-9-10-11-12-13-14-15-16-18-21(23)24-20-17-19-22/h22H,2-20H2,1H3	CCCCCCCCCCCCCCCCCC(=O)OCCCO	Unassigned	Fatty Acyls	Lipids and lipid-like molecules
0.187688	Hexadecanoic acid, 3,12-dihydroxy-, methyl ester	C17H34O4	[M + H3N + H]+	320.28	23.7777	QCKVORHYNSSDNT	InChI=1S/C17H34O4/c1-3-4-11-15(18)12-9-7-5-6-8-10-13-16(19)14-17(20)21-2/h15-16,18-19H,3-14H2,1-2H3	CCCCC(CCCCCCCCC(CC(=O)OC)O)O	Unassigned	Glycerolipids	Lipids and lipid-like molecules
0.186729	12-oxododecanoate	C12H22O3	[M + H]+	215.165	24.8957	KGEACANGAYABKT	InChI=1S/C12H22O3/c13-11-9-7-5-3-1-2-4-6-8-10-12(14)15/h11H,1-10H2,(H,14,15)	C(CCCCCC(=O)O)CCCCC=O	Fatty acids and conjugates	Fatty Acyls	Lipids and lipid-like molecules
0.186636	2-hydroxy-3-{[3,4,5-trihydroxy-6-(hydroxymethyl)oxan-2-yl]oxy}propyl 13-methyltetradecanoate	C24H46O9	[M + Na]+	501.308	21.7435	VDUVNPRXDBMBTP	InChI=1S/C24H46O9/c1-17(2)12-10-8-6-4-3-5-7-9-11-13-20(27)31-15-18(26)16-32-24-23(30)22(29)21(28)19(14-25)33-24/h17-19,21-26,28-30H,3-16H2,1-2H3	CC(C)CCCCCCCCCCCC(=O)OCC(COC1C(C(C(C(O1)CO)O)O)O)O	Carbohydrates and carbohydrate conjugates	Organooxygen compounds	Organic oxygen compounds
0.185545	20-Methyl-13,14-didehydro-pgf2alpha	C21H34O5	[M + H3N + H]+	384.274	22.2085	MAALIOOFFJXENL	InChI=1S/C21H34O5/c1-2-3-4-7-10-16(22)13-14-18-17(19(23)15-20(18)24)11-8-5-6-9-12-21(25)26/h5,8,16-20,22-24H,2-4,6-7,9-12,15H2,1H3,(H,25,26)	CCCCCCC(C#CC1C(CC(C1CC=CCCCC(=O)O)O)O)O	Amino acids, peptides, and analogues	Carboxylic acids and derivatives	Organic acids and derivatives
0.184578	(3R,16R)-3,16-dihydroxymargaric acid	C17H34O4	[M + H3N + H]+	320.279	18.2943	ZUAQRTYBJMLPLN	InChI=1S/C17H34O4/c1-15(18)12-10-8-6-4-2-3-5-7-9-11-13-16(19)14-17(20)21/h15-16,18-19H,2-14H2,1H3,(H,20,21)	CC(CCCCCCCCCCCCC(CC(=O)O)O)O	Unassigned	Fatty Acyls	Lipids and lipid-like molecules
0.184467	1,2-Cycloundecadiene	C11H18	[M + Na]+	173.132	20.2683	MPQMLYABWOKEMX	InChI=1S/C11H18/c1-2-4-6-8-10-11-9-7-5-3-1/h1,5H,2,4,6-11H2	C1CCCCC=C=CCCC1	Olefins	Unsaturated hydrocarbons	Hydrocarbons
0.18443	2-Oxocyclopentaneundecanoic acid	C16H28O3	[M + H]+	269.212	22.8167	YKOYAVNSEZZQLZ	InChI=1S/C16H28O3/c17-15-12-9-11-14(15)10-7-5-3-1-2-4-6-8-13-16(18)19/h14H,1-13H2,(H,18,19)	C1CC(C(=O)C1)CCCCCCCCCCC(=O)O	Unassigned	Fatty Acyls	Lipids and lipid-like molecules
0.181768	1-pentadecanoyl-2-vaccenoyl-sn-glycero-3-phosphoethanolamine	C38H74NO8P	[M + H]+	704.522	33.7878	LKUKJIYAXQFZTD	InChI=1S/C38H74NO8P/c1-3-5-7-9-11-13-15-17-18-19-21-23-25-27-29-31-38(41)47-36(35-46-48(42,43)45-33-32-39)34-44-37(40)30-28-26-24-22-20-16-14-12-10-8-6-4-2/h13,15,36H,3-12,14,16-35,39H2,1-2H3,(H,42,43)	CCCCCCCCCCCCCCC(=O)OCC(COP(=O)(O)OCCN)OC(=O)CCCCCCCCCC=CCCCCCC	Glycerophosphocholines	Glycerophospholipids	Lipids and lipid-like molecules
0.180899	2-(Bis(2-diethylaminoethyl)amino)pyridine	C17H32N4	[M + Na]+	315.253	26.129	WYFSACRJAFLJQO	InChI=1S/C17H32N4/c1-5-19(6-2)13-15-21(16-14-20(7-3)8-4)17-11-9-10-12-18-17/h9-12H,5-8,13-16H2,1-4H3	CCN(CC)CCN(CCN(CC)CC)C1=CC=CC=N1	Unassigned	Azoles	Organoheterocyclic compounds
0.179627	Damp-cmumep	C27H39N3O	[M + Na]+	444.296	25.0615	PKKNCEXEVUFFFI	InChI=1S/C27H39N3O/c1-19(2)23-10-9-11-24(20(3)4)25(23)29-26(31)28-18-27(16-7-8-17-27)21-12-14-22(15-13-21)30(5)6/h9-15,19-20H,7-8,16-18H2,1-6H3,(H2,28,29,31)	CC(C)C1=C(C(=CC=C1)C(C)C)NC(=O)NCC2(CCCC2)C3=CC=C(C=C3)N(C)C	Unassigned	Unassigned	Benzenoids
0.178771	Oprea1_602024	C16H25N5O2	[M + Na]+	342.193	25.152	SAPHQZKXKAKBRV	InChI=1S/C16H25N5O2/c1-11(2)7-10-21-12-13(17-15(21)20-8-5-6-9-20)18(3)16(23)19(4)14(12)22/h11H,5-10H2,1-4H3	CC(C)CCN1C2=C(N=C1N3CCCC3)N(C(=O)N(C2=O)C)C	Purines and purine derivatives	Imidazopyrimidines	Organoheterocyclic compounds
0.177664	Tranexamic Acid Dimer	C16H27NO4	[M + H3N + H]+	315.228	20.1892	XHPXSMWMAJGYBS	InChI=1S/C16H27NO4/c18-15(19)13-5-1-11(2-6-13)9-17-10-12-3-7-14(8-4-12)16(20)21/h11-14,17H,1-10H2,(H,18,19)(H,20,21)	C1CC(CCC1CNCC2CCC(CC2)C(=O)O)C(=O)O	Amino acids, peptides, and analogues	Carboxylic acids and derivatives	Organic acids and derivatives
0.177404	Methyl 9-hydroxystearate	C19H38O3	[M + H3N + H]+	332.316	22.9562	QDFNTRIETZJNIC	InChI=1S/C19H38O3/c1-3-4-5-6-7-9-12-15-18(20)16-13-10-8-11-14-17-19(21)22-2/h18,20H,3-17H2,1-2H3	CCCCCCCCCC(CCCCCCCC(=O)OC)O	Fatty acid esters	Fatty Acyls	Lipids and lipid-like molecules
0.177383	Dihydrojasmone	C11H18O	[M + H]+	167.143	17.9593	YCIXWYOBMVNGTB	InChI=1S/C11H18O/c1-3-4-5-6-10-9(2)7-8-11(10)12/h3-8H2,1-2H3	CCCCCC1=C(CCC1=O)C	Unassigned	Prenol lipids	Lipids and lipid-like molecules
0.1772	Phytoprostane A1	C18H28O4	[M + H]+	309.207	26.704	OXXJZDJLYSMGIQ	InChI=1S/C18H28O4/c1-2-15(19)12-10-14-11-13-17(20)16(14)8-6-4-3-5-7-9-18(21)22/h10-16,19H,2-9H2,1H3,(H,21,22)	CCC(C=CC1C=CC(=O)C1CCCCCCCC(=O)O)O	Unassigned	Fatty Acyls	Lipids and lipid-like molecules
0.175895	ACMC-20mbxj	C12H22O2	[M + H]+	199.169	23.6567	QRPLZGZHJABGRS	InChI=1S/C12H22O2/c1-2-3-4-5-6-8-11-9-7-10-12(13)14-11/h11H,2-10H2,1H3	CCCCCCCC1CCCC(=O)O1	Fatty acids and conjugates	Fatty Acyls	Lipids and lipid-like molecules
0.17411	(2R,3R,4R,5R)-2-[(9R)-9,13-dihydroxytridecyl]-5-(hydroxymethyl)pyrrolidine-3,4-diol	C18H37NO5	[M + Na]+	370.254	20.6832	RESBTRYGXXYJTJ	InChI=1S/C18H37NO5/c20-12-8-7-10-14(22)9-5-3-1-2-4-6-11-15-17(23)18(24)16(13-21)19-15/h14-24H,1-13H2	C(CCCCC(CCCCO)O)CCCC1C(C(C(N1)CO)O)O	Amino acids, peptides, and analogues	Carboxylic acids and derivatives	Organic acids and derivatives
0.173211	Ambcb5261887	C14H24O4	[M + H]+	257.176	19.2088	VCHQSPDXMJAXJI	InChI=1S/C14H24O4/c1-5-17-13(15)14(16)18-10-9-12(4)8-6-7-11(2)3/h7,12H,5-6,8-10H2,1-4H3	CCOC(=O)C(=O)OCCC(C)CCC=C(C)C	Dicarboxylic acids and derivatives	Carboxylic acids and derivatives	Organic acids and derivatives
0.17259	Tetradecenal	C14H26O	[M + H]+	211.205	27.0775	WHOZNOZYMBRCBL	InChI=1S/C14H26O/c1-2-3-4-5-6-7-8-9-10-11-12-13-14-15/h12-14H,2-11H2,1H3	CCCCCCCCCCCC=CC=O	Unassigned	Prenol lipids	Lipids and lipid-like molecules
0.170929	1,12-Diamino-4,9-diaza-5-oxadodecan	C9H24N4O	[M + Na]+	227.185	21.3488	AXPBBZFZJZYGTJ	InChI=1S/C9H24N4O/c10-4-1-6-12-7-3-9-14-13-8-2-5-11/h12-13H,1-11H2	C(CN)CNCCCONCCCN	Amines	Organonitrogen compounds	Organic nitrogen compounds
0.168925	1-C16:0-2-C16:1(n-7)-phosphatidylethanolamine	C37H72NO8P	[M + H]+	690.508	28.8958	CZOSTDZGCCEZTJ	InChI=1S/C37H72NO8P/c1-3-5-7-9-11-13-15-17-19-21-23-25-27-29-36(39)43-33-35(34-45-47(41,42)44-32-31-38)46-37(40)30-28-26-24-22-20-18-16-14-12-10-8-6-4-2/h14,16,35H,3-13,15,17-34,38H2,1-2H3,(H,41,42)	CCCCCCCCCCCCCCCC(=O)OCC(COP(=O)(O)OCCN)OC(=O)CCCCCCCC=CCCCCCC	Glycerophosphoethanolamines	Glycerophospholipids	Lipids and lipid-like molecules
0.167995	N-Acetylspermidine	C9H21N3O	[M + Na]+	210.157	20.3122	MQTAVJHICJWXBR	InChI=1S/C9H21N3O/c1-9(13)12-8-4-7-11-6-3-2-5-10/h11H,2-8,10H2,1H3,(H,12,13)	CC(=O)NCCCNCCCCN	Unassigned	Azoles	Organoheterocyclic compounds
0.165181	(4R)-4-[(3R,3aR,6S,7S,9S,9bR)-6-(2-carboxyethyl)-9-hydroxy-3a,6,9b-trimethyl-5-oxo-7-prop-1-en-2-yl-2,3,4,7,8,9-hexahydro-1H-cyclopenta[a]naphthalen-3-yl]pentanoic acid	C27H40O6	[M + H3N + H]+	478.315	20.5182	YXVYBSGFMJBSQD	InChI=1S/C27H40O6/c1-15(2)18-13-19(28)24-23(25(18,4)11-10-22(32)33)20(29)14-27(6)17(9-12-26(24,27)5)16(3)7-8-21(30)31/h16-19,28H,1,7-14H2,2-6H3,(H,30,31)(H,32,33)	CC(CCC(=O)O)C1CCC2(C1(CC(=O)C3=C2C(CC(C3(C)CCC(=O)O)C(=C)C)O)C)C	Unassigned	Steroids and steroid derivatives	Lipids and lipid-like molecules
0.165169	ACMC-20lpdd	C17H32O4	[M + H3N + H]+	318.261	18.872	GCRTUVFYDATJEY	InChI=1S/C17H32O4/c1-14(2)20-16(18)12-10-8-6-5-7-9-11-13-17(19)21-15(3)4/h14-15H,5-13H2,1-4H3	CC(C)OC(=O)CCCCCCCCCC(=O)OC(C)C	Unassigned	Fatty Acyls	Lipids and lipid-like molecules
0.164764	Hexadecanoic acid, 16-(acetyloxy)-, methyl ester	C19H36O4	[M + H3N + H]+	346.296	24.5428	VFDICBKWALUJNH	InChI=1S/C19H36O4/c1-18(20)23-17-15-13-11-9-7-5-3-4-6-8-10-12-14-16-19(21)22-2/h3-17H2,1-2H3	CC(=O)OCCCCCCCCCCCCCCCC(=O)OC	Dicarboxylic acids and derivatives	Carboxylic acids and derivatives	Organic acids and derivatives
0.164398	2-{2-[6-({3-[(ethylamino)methyl]cyclohex-2-en-1-yl}methyl)-1-hydroxyhepta-2,4,6-trien-2-yl]-1,10-dihydroxy-6-(3-hydroxypropyl)-10-[2-(methylamino)ethyl]spiro[4.5]decan-7-ylidene}propanal	C36H58N2O5	[M + H3N + H]+	616.463	26.609	JYXUOPKVXZCRDN	InChI=1S/C36H58N2O5/c1-5-38-23-29-11-7-10-28(22-29)21-26(2)9-6-12-30(25-41)32-15-17-36(34(32)42)33(13-8-20-39)31(27(3)24-40)14-16-35(36,43)18-19-37-4/h6,9,12,22,24,28,32-34,37-39,41-43H,2,5,7-8,10-11,13-21,23,25H2,1,3-4H3	CCNCC1=CC(CCC1)CC(=C)C=CC=C(CO)C2CCC3(C2O)C(C(=C(C)C=O)CCC3(CCNC)O)CCCO	Fatty amides	Fatty Acyls	Lipids and lipid-like molecules
0.164076	(Z)-2-Decyl-2-pentenedioic acid	C15H26O4	[M + H3N + H]+	288.219	23.267	BWSQDEWKZUMVIG	InChI=1S/C15H26O4/c1-2-3-4-5-6-7-8-9-10-13(15(18)19)11-12-14(16)17/h11H,2-10,12H2,1H3,(H,16,17)(H,18,19)	CCCCCCCCCCC(=CCC(=O)O)C(=O)O	Amino acids, peptides, and analogues	Carboxylic acids and derivatives	Organic acids and derivatives
0.163401	1,9-Bis(acryloyloxy)nonane	C15H24O4	[M + H3N + H]+	286.202	19.1218	PGDIJTMOHORACQ	InChI=1S/C15H24O4/c1-3-14(16)18-12-10-8-6-5-7-9-11-13-19-15(17)4-2/h3-4H,1-2,5-13H2	C=CC(=O)OCCCCCCCCCOC(=O)C=C	Amino acids, peptides, and analogues	Carboxylic acids and derivatives	Organic acids and derivatives
0.16244	Phophatidylethanolamine(16:1/16:1)	C37H70NO8P	[M + H]+	688.493	28.9228	PGPMCWZMPPZJML	InChI=1S/C37H70NO8P/c1-3-5-7-9-11-13-15-17-19-21-23-25-27-29-36(39)43-33-35(34-45-47(41,42)44-32-31-38)46-37(40)30-28-26-24-22-20-18-16-14-12-10-8-6-4-2/h13-16,35H,3-12,17-34,38H2,1-2H3,(H,41,42)	CCCCCCC=CCCCCCCCC(=O)OCC(COP(=O)(O)OCCN)OC(=O)CCCCCCCC=CCCCCCC	Glycerophosphocholines	Glycerophospholipids	Lipids and lipid-like molecules
0.161001	F4-Neuroprostane (7-series)	C22H34O5	[M + H3N + H]+	396.275	25.0273	HLOKCEDYFAXGRQ	InChI=1S/C22H34O5/c1-2-3-4-5-6-9-12-18-19(21(25)16-20(18)24)15-14-17(23)11-8-7-10-13-22(26)27/h3-4,6-9,14-15,17-21,23-25H,2,5,10-13,16H2,1H3,(H,26,27)	CCC=CCC=CCC1C(CC(C1C=CC(CC=CCCC(=O)O)O)O)O	Amino acids, peptides, and analogues	Carboxylic acids and derivatives	Organic acids and derivatives
0.160727	3''-O-Methylguanosine	C11H15N5O5	[M + H]+	298.116	20.9957	UYARPHAXAJAZLU	InChI=1S/C11H15N5O5/c1-20-7-4(2-17)21-10(6(7)18)16-3-13-5-8(16)14-11(12)15-9(5)19/h3-4,6-7,10,17-18H,2H2,1H3,(H3,12,14,15,19)	COC1C(OC(C1O)N2C=NC3=C2N=C(NC3=O)N)CO	Carboxylic acid derivatives	Carboxylic acids and derivatives	Organic acids and derivatives
0.160705	Fmhlpo	C22H33N3O6	[M + H3N + H]+	453.27	17.8875	RBCDFJJTHFLFNO	InChI=1S/C22H33N3O6/c1-15(2)12-18(24-20(27)17(23-14-26)10-11-30-3)21(28)25-19(22(29)31-4)13-16-8-6-5-7-9-16/h5-9,14-15,17-19H,10-13H2,1-4H3,(H,23,26)(H,24,27)(H,25,28)	CC(C)CC(C(=O)NC(CC1=CC=CC=C1)C(=O)OC)NC(=O)C(CCOC)NC=O	Amino acids, peptides, and analogues	Carboxylic acids and derivatives	Organic acids and derivatives
0.157369	Ergoplast AZDB	C17H32O4	[M + H3N + H]+	318.263	21.2463	RISLXYINQFKFRL	InChI=1S/C17H32O4/c1-3-5-14-20-16(18)12-10-8-7-9-11-13-17(19)21-15-6-4-2/h3-15H2,1-2H3	CCCCOC(=O)CCCCCCCC(=O)OCCCC	Amino acids, peptides, and analogues	Carboxylic acids and derivatives	Organic acids and derivatives
0.157286	2-Ethylhexyl (6-isocyanatohexyl)-carbamate	C16H30N2O3	[M + H]+	299.233	21.4565	BKSYWSWWJYBIRP	InChI=1S/C16H30N2O3/c1-3-5-10-15(4-2)13-21-16(20)18-12-9-7-6-8-11-17-14-19/h15H,3-13H2,1-2H3,(H,18,20)	CCCCC(CC)COC(=O)NCCCCCCN=C=O	Amino acids, peptides, and analogues	Carboxylic acids and derivatives	Organic acids and derivatives
0.15715	[(2R)-3-[2-aminoethoxy(hydroxy)phosphoryl]oxy-2-dodecanoyloxypropyl] (Z)-octadec-11-enoate	C35H68NO8P	[M + H]+	662.476	28.9862	CEDYZXOEZCSUMJ	InChI=1S/C35H68NO8P/c1-3-5-7-9-11-13-14-15-16-17-18-20-21-23-25-27-34(37)41-31-33(32-43-45(39,40)42-30-29-36)44-35(38)28-26-24-22-19-12-10-8-6-4-2/h13-14,33H,3-12,15-32,36H2,1-2H3,(H,39,40)	CCCCCCCCCCCC(=O)OC(COC(=O)CCCCCCCCCC=CCCCCCC)COP(=O)(O)OCCN	Glycerophosphoethanolamines	Glycerophospholipids	Lipids and lipid-like molecules
0.156666	Oprea1_849468	C11H16O2	[M + H3N + H]+	198.149	15.3129	JIMXXGFJRDUSRO	InChI=1S/C11H16O2/c12-10(13)11-4-7-1-8(5-11)3-9(2-7)6-11/h7-9H,1-6H2,(H,12,13)	C1C2CC3CC1CC(C2)(C3)C(=O)O	Amino acids, peptides, and analogues	Carboxylic acids and derivatives	Organic acids and derivatives
0.156172	3,10-bis(acetyloxy)-6,12,16-trimethyl-2-methylidenetricyclo[7.5.2.0¹²,¹?]hexadec-9(16)-en-11-yl acetate	C26H38O6	[M + H3N + H]+	464.3	19.4108	CVZYEJSLQCOUNP	InChI=1S/C26H38O6/c1-14-8-10-21-16(3)23-20(15(2)22(11-9-14)30-17(4)27)12-13-26(23,7)25(32-19(6)29)24(21)31-18(5)28/h14,20,22-25H,2,8-13H2,1,3-7H3	CC1CCC(C(=C)C2CCC3(C2C(=C(CC1)C(C3OC(=O)C)OC(=O)C)C)C)OC(=O)C	Bile acids, alcohols and derivatives	Steroids and steroid derivatives	Lipids and lipid-like molecules
0.155896	11-Dodecynoic acid	C12H20O2	[M + H]+	197.153	24.8957	VEWMMYQRMAYPIE	InChI=1S/C12H20O2/c1-2-3-4-5-6-7-8-9-10-11-12(13)14/h1H,3-11H2,(H,13,14)	C#CCCCCCCCCCC(=O)O	Unassigned	Prenol lipids	Lipids and lipid-like molecules
0.155667	1,8-bis(acetyloxy)deca-4,6-diyn-3-yl acetate	C16H20O6	[M + H3N + H]+	326.158	14.3559	DOHAZBSNWSAPFY	InChI=1S/C16H20O6/c1-5-15(21-13(3)18)8-6-7-9-16(22-14(4)19)10-11-20-12(2)17/h15-16H,5,10-11H2,1-4H3	CCC(C#CC#CC(CCOC(=O)C)OC(=O)C)OC(=O)C	Phenoxy compounds	Benzene and substituted derivatives	Benzenoids
0.155427	[(3aR,4R,6R,9E,11aR)-6,10-bis(hydroxymethyl)-3-methylidene-2-oxo-3a,4,5,6,7,8,11,11a-octahydrocyclodeca[b]furan-4-yl] (Z)-2-methylbut-2-enoate	C20H28O6	[M + Na]+	387.18	24.2042	OOKRHFBXNRLUNX	InChI=1S/C20H28O6/c1-4-12(2)19(23)25-16-8-14(10-21)6-5-7-15(11-22)9-17-18(16)13(3)20(24)26-17/h4,7,14,16-18,21-22H,3,5-6,8-11H2,1-2H3	CC=C(C)C(=O)OC1CC(CCC=C(CC2C1C(=C)C(=O)O2)CO)CO	Unassigned	Unassigned	Benzenoids
0.154983	1-stearoyl-2-myristoleoyl-sn-glycero-3-phosphoethanolamine	C37H72NO8P	[M + H]+	690.508	33.7478	XOIOXNRWNRHGSK	InChI=1S/C37H72NO8P/c1-3-5-7-9-11-13-15-16-17-18-20-21-23-25-27-29-36(39)43-33-35(34-45-47(41,42)44-32-31-38)46-37(40)30-28-26-24-22-19-14-12-10-8-6-4-2/h10,12,35H,3-9,11,13-34,38H2,1-2H3,(H,41,42)	CCCCCCCCCCCCCCCCCC(=O)OCC(COP(=O)(O)OCCN)OC(=O)CCCCCCCC=CCCCC	Glycerophosphoethanolamines	Glycerophospholipids	Lipids and lipid-like molecules
0.154759	Ethyl-tris(2-hydroxypropyl)azanium	C11H25NO3	[M + Na]+	242.175	17.0252	OOZGAXXTECLSKY	InChI=1S/C11H26NO3/c1-5-12(6-9(2)13,7-10(3)14)8-11(4)15/h9-11,13-15H,5-8H2,1-4H3/q+1	CC[N+](CC(C)O)(CC(C)O)CC(C)O	Amines	Organonitrogen compounds	Organic nitrogen compounds
0.152093	Ethylenedicyclohexanone	C14H22O2	[M + H]+	223.17	24.5085	PHXJQWXJIQTVIY	InChI=1S/C14H22O2/c15-13-7-3-1-5-11(13)9-10-12-6-2-4-8-14(12)16/h11-12H,1-10H2	C1CCC(=O)C(C1)CCC2CCCCC2=O	Unassigned	Prenol lipids	Lipids and lipid-like molecules
0.151926	tert-butyl 1-{(2r)-2-[2-(hydroxyamino)-2-oxoethyl]hexanoyl}-l-prolinate	C17H30N2O5	[M + H3N + H]+	360.249	21.6253	XNOOIEVKOZAJEO	InChI=1S/C17H30N2O5/c1-5-6-8-12(11-14(20)18-23)15(21)19-10-7-9-13(19)16(22)24-17(2,3)4/h12-13,23H,5-11H2,1-4H3,(H,18,20)	CCCCC(CC(=O)NO)C(=O)N1CCCC1C(=O)OC(C)(C)C	Amino acids, peptides, and analogues	Carboxylic acids and derivatives	Organic acids and derivatives
0.150534	2-Methoxyethyl myristate	C17H34O3	[M + H3N + H]+	304.285	19.1717	KVFSSOAOLLIISP	InChI=1S/C17H34O3/c1-3-4-5-6-7-8-9-10-11-12-13-14-17(18)20-16-15-19-2/h3-16H2,1-2H3	CCCCCCCCCCCCCC(=O)OCCOC	Unassigned	Unassigned	Lipids and lipid-like molecules
0.15013	Amoenolide A 19-acetate	C22H32O6	[M + Na]+	415.212	27.3013	HPUOCKVDJFCKTR	InChI=1S/C22H32O6/c1-13-7-18(25)20-21(3,12-28-14(2)23)9-16(24)10-22(20,4)17(13)6-5-15-8-19(26)27-11-15/h8,16,18,20,24-25H,5-7,9-12H2,1-4H3	CC1=C(C2(CC(CC(C2C(C1)O)(C)COC(=O)C)O)C)CCC3=CC(=O)OC3	Unassigned	Prenol lipids	Lipids and lipid-like molecules
0.149386	methyl 12a-formyl-10-hydroxy-2,4a,6a,6b,9,9-hexamethyl-1,2,3,4,4a,5,6,6a,6b,7,8,8a,9,10,11,12,12a,12b,13,14b-icosahydropicene-2-carboxylate	C31H48O4	[M + H]+	485.358	17.6917	VLALQAQKXXCOSP	InChI=1S/C31H48O4/c1-26(2)22-10-12-30(6)23(31(22,19-32)13-11-24(26)33)9-8-20-21-18-28(4,25(34)35-7)15-14-27(21,3)16-17-29(20,30)5/h8,19,21-24,33H,9-18H2,1-7H3	CC1(C2CCC3(C(C2(CCC1O)C=O)CC=C4C3(CCC5(C4CC(CC5)(C)C(=O)OC)C)C)C)C	Triterpenoids	Prenol lipids	Lipids and lipid-like molecules
0.149066	[1-[2-Aminoethoxy(hydroxy)phosphoryl]oxy-3-hexanoyloxypropan-2-yl] undecanoate	C22H44NO8P	[M + Na]+	504.272	23.8197	WTEUZJKVOKXZKR	InChI=1S/C22H44NO8P/c1-3-5-7-8-9-10-11-13-15-22(25)31-20(18-28-21(24)14-12-6-4-2)19-30-32(26,27)29-17-16-23/h20H,3-19,23H2,1-2H3,(H,26,27)	CCCCCCCCCCC(=O)OC(COC(=O)CCCCC)COP(=O)(O)OCCN	Pyranones and derivatives	Pyrans	Organoheterocyclic compounds
0.148451	Ficipyrone B	C14H20O5	[M + H3N + H]+	286.166	14.3559	YYPLKOPBIWJWCE	InChI=1S/C14H20O5/c1-3-4-5-6-7-9-13-12(14(16)18-9)10(17-2)8-11(15)19-13/h8-9,12-13H,3-7H2,1-2H3	CCCCCCC1C2C(C(=CC(=O)O2)OC)C(=O)O1	Dicarboxylic acids and derivatives	Carboxylic acids and derivatives	Organic acids and derivatives
0.148404	10,17-dihydroxyheptadecanoic acid	C17H34O4	[M + H3N + H]+	320.28	19.2088	GCUMPGCBTUSGIM	InChI=1S/C17H34O4/c18-15-11-7-3-5-9-13-16(19)12-8-4-1-2-6-10-14-17(20)21/h16,18-19H,1-15H2,(H,20,21)	C(CCCCC(=O)O)CCCC(CCCCCCCO)O	Fatty alcohols	Fatty Acyls	Lipids and lipid-like molecules
0.146256	1-cyclohexyl-3-(cyclohexylmethyl)urea	C14H26N2O	[M + K]+	277.169	19.5612	PMBPKSGAGUUSQE	InChI=1S/C14H26N2O/c17-14(16-13-9-5-2-6-10-13)15-11-12-7-3-1-4-8-12/h12-13H,1-11H2,(H2,15,16,17)	C1CCC(CC1)CNC(=O)NC2CCCCC2	Halobenzenes	Benzene and substituted derivatives	Benzenoids
0.145472	Phophatidylethanolamine(16:1/14:0)	C35H68NO8P	[M + H]+	662.475	33.8005	ADLQHCPAMORLQC	InChI=1S/C35H68NO8P/c1-3-5-7-9-11-13-15-16-18-19-21-23-25-27-34(37)41-31-33(32-43-45(39,40)42-30-29-36)44-35(38)28-26-24-22-20-17-14-12-10-8-6-4-2/h13,15,33H,3-12,14,16-32,36H2,1-2H3,(H,39,40)	CCCCCCCCCCCCCC(=O)OC(COC(=O)CCCCCCCC=CCCCCCC)COP(=O)(O)OCCN	Glycerophosphoethanolamines	Glycerophospholipids	Lipids and lipid-like molecules
0.145425	2-(Diisopentylamino)-N-(2,5-dimethylpyrrol-1-yl)acetamide	C18H33N3O	[M + K]+	346.228	20.6535	OYFWSORRBDVNKU	InChI=1S/C18H33N3O/c1-14(2)9-11-20(12-10-15(3)4)13-18(22)19-21-16(5)7-8-17(21)6/h7-8,14-15H,9-13H2,1-6H3,(H,19,22)	CC1=CC=C(N1NC(=O)CN(CCC(C)C)CCC(C)C)C	Amines	Organonitrogen compounds	Organic nitrogen compounds
0.144783	Nonadecanedioic acid	C19H36O4	[M + H3N + H]+	346.295	26.3893	IFAWYXIHOVRGHQ	InChI=1S/C19H36O4/c20-18(21)16-14-12-10-8-6-4-2-1-3-5-7-9-11-13-15-17-19(22)23/h1-17H2,(H,20,21)(H,22,23)	C(CCCCCCCCC(=O)O)CCCCCCCCC(=O)O	Amino acids, peptides, and analogues	Carboxylic acids and derivatives	Organic acids and derivatives
0.142511	Phophatidylethanolamine(16:1/16:1)	C37H70NO8P	[M + H]+	688.491	33.8005	PGPMCWZMPPZJML	InChI=1S/C37H70NO8P/c1-3-5-7-9-11-13-15-17-19-21-23-25-27-29-36(39)43-33-35(34-45-47(41,42)44-32-31-38)46-37(40)30-28-26-24-22-20-18-16-14-12-10-8-6-4-2/h13-16,35H,3-12,17-34,38H2,1-2H3,(H,41,42)	CCCCCCC=CCCCCCCCC(=O)OCC(COP(=O)(O)OCCN)OC(=O)CCCCCCCC=CCCCCCC	Glycerophosphoethanolamines	Glycerophospholipids	Lipids and lipid-like molecules
0.141938	Tetradecyl isocyanate	C15H29NO	[M + H]+	240.232	25.2362	CSMJMAQKBKGDQX	InChI=1S/C15H29NO/c1-2-3-4-5-6-7-8-9-10-11-12-13-14-16-15-17/h2-14H2,1H3	CCCCCCCCCCCCCCN=C=O	Fatty amides	Fatty Acyls	Lipids and lipid-like molecules
0.137607	N-((4-Aminophenyl)methyl)benzene-1,4-diamine	C13H15N3	[M + H3N + H]+	231.162	21.2852	ZQMZIOUGOZDCNR	InChI=1S/C13H15N3/c14-11-3-1-10(2-4-11)9-16-13-7-5-12(15)6-8-13/h1-8,16H,9,14-15H2	C1=CC(=CC=C1CNC2=CC=C(C=C2)N)N	Unassigned	Azoles	Organoheterocyclic compounds
0.134829	Acticort	C21H30O5	[M + Na]+	385.202	26.6993	JYGXADMDTFJGBT	InChI=1S/C21H30O5/c1-19-7-5-13(23)9-12(19)3-4-14-15-6-8-21(26,17(25)11-22)20(15,2)10-16(24)18(14)19/h9,14-16,18,22,24,26H,3-8,10-11H2,1-2H3	CC12CCC(=O)C=C1CCC3C2C(CC4(C3CCC4(C(=O)CO)O)C)O	Unassigned	Prenol lipids	Lipids and lipid-like molecules
0.133204	N-Cyclohexyl-N-ethyl-5-methyl-1H-tetrazole-1-butanamide	C14H25N5O	[M + Na]+	302.196	18.5342	GNNJQTRYMSDETQ	InChI=1S/C14H25N5O/c1-3-18(13-8-5-4-6-9-13)14(20)10-7-11-19-12(2)15-16-17-19/h13H,3-11H2,1-2H3	CCN(C1CCCCC1)C(=O)CCCN2C(=NN=N2)C	Unassigned	Benzene and substituted derivatives	Benzenoids
0.132537	Phenol, 4-(2-quinolinylazo)-	C15H11N3O	[M + H3N + H]+	267.123	24.1437	BCMTYVBOAZWECT	InChI=1S/C15H11N3O/c19-13-8-6-12(7-9-13)17-18-15-10-5-11-3-1-2-4-14(11)16-15/h1-10,19H	C1=CC=C2C(=C1)C=CC(=N2)N=NC3=CC=C(C=C3)O	Unassigned	Azoles	Organoheterocyclic compounds
0.130953	3-hydroxylauroylcarnitine	C19H37NO5	[M + Na]+	382.259	21.879	ULWDPUHFMOBGFJ	InChI=1S/C19H37NO5/c1-5-6-7-8-9-10-11-12-16(21)13-19(24)25-17(14-18(22)23)15-20(2,3)4/h16-17,21H,5-15H2,1-4H3/p+1	CCCCCCCCCC(CC(=O)OC(CC(=O)O)C[N+](C)(C)C)O	Unassigned	Benzene and substituted derivatives	Benzenoids
0.127625	5-[(9-{5-amino-3,3-dimethyl-2-oxabicyclo[2.2.2]octan-1-yl}-2-(2-methylpropyl)spiro[4.5]decan-7-yl)methyl]pyridin-2-amine	C29H47N3O	[M + H]+	454.375	27.2188	DUAGNIDWVUJSII	InChI=1S/C29H47N3O/c1-19(2)11-20-7-9-28(14-20)15-22(12-21-5-6-26(31)32-18-21)13-23(16-28)29-10-8-24(25(30)17-29)27(3,4)33-29/h5-6,18-20,22-25H,7-17,30H2,1-4H3,(H2,31,32)	CC(C)CC1CCC2(C1)CC(CC(C2)C34CCC(C(C3)N)C(O4)(C)C)CC5=CN=C(C=C5)N	Unassigned	Benzotriazoles	Organoheterocyclic compounds
0.127607	Nonadienoic acid	C9H14O2	[M + H]+	155.106	19.8363	YAWXLPDXHPHGPX	InChI=1S/C9H14O2/c1-2-3-4-5-6-7-8-9(10)11/h5-8H,2-4H2,1H3,(H,10,11)	CCCCC=CC=CC(=O)O	Carboxylic acids	Carboxylic acids and derivatives	Organic acids and derivatives
0.127173	dodeca-1,11-dien-3-one	C12H20O	[M + H]+	181.159	25.4785	HIVHXZSZFJUPFM	InChI=1S/C12H20O/c1-3-5-6-7-8-9-10-11-12(13)4-2/h3-4H,1-2,5-11H2	C=CCCCCCCCC(=O)C=C	Carbonyl compounds	Organooxygen compounds	Organic oxygen compounds
0.127037	Pyrrolo(2,1-a)isoquinoline, 8,9-dimethoxy-1-(3,4-dimethoxyphenyl)-2-(p-(dimethylaminoethyl)phenyl)-	C32H34N2O4	[M + H]+	511.256	15.0862	FUEXUTJXNTXVFL	InChI=1S/C32H34N2O4/c1-33(2)15-13-21-7-9-22(10-8-21)26-20-34-16-14-23-17-29(37-5)30(38-6)19-25(23)32(34)31(26)24-11-12-27(35-3)28(18-24)36-4/h7-12,14,16-20H,13,15H2,1-6H3	CN(C)CCC1=CC=C(C=C1)C2=CN3C=CC4=CC(=C(C=C4C3=C2C5=CC(=C(C=C5)OC)OC)OC)OC	Amino acids, peptides, and analogues	Carboxylic acids and derivatives	Organic acids and derivatives
0.125729	Ergoplast AZDB	C17H32O4	[M + H3N + H]+	318.265	23.4473	RISLXYINQFKFRL	InChI=1S/C17H32O4/c1-3-5-14-20-16(18)12-10-8-7-9-11-13-17(19)21-15-6-4-2/h3-15H2,1-2H3	CCCCOC(=O)CCCCCCCC(=O)OCCCC	Amino acids, peptides, and analogues	Carboxylic acids and derivatives	Organic acids and derivatives
0.125462	(2S)-2-[(1S,2S,4aS,7S,8S,8aS)-7-acetamido-1-hydroxy-4a,8-dimethyl-2,3,4,5,6,7,8,8a-octahydro-1H-naphthalen-2-yl]-N-(2-pyrrolidin-1-ylethyl)propanamide	C23H41N3O3	[M + K]+	446.274	18.0888	OHJOCNXTNGANTE	InChI=1S/C23H41N3O3/c1-15(22(29)24-11-14-26-12-5-6-13-26)18-7-9-23(4)10-8-19(25-17(3)27)16(2)20(23)21(18)28/h15-16,18-21,28H,5-14H2,1-4H3,(H,24,29)(H,25,27)	CC1C(CCC2(C1C(C(CC2)C(C)C(=O)NCCN3CCCC3)O)C)NC(=O)C	Amino acids, peptides, and analogues	Carboxylic acids and derivatives	Organic acids and derivatives
0.125038	(Z)-2-octylpent-2-enedioic acid	C13H22O4	[M + H3N + H]+	260.187	16.2877	NIXDINZDFZJZHG	InChI=1S/C13H22O4/c1-2-3-4-5-6-7-8-11(13(16)17)9-10-12(14)15/h9H,2-8,10H2,1H3,(H,14,15)(H,16,17)	CCCCCCCCC(=CCC(=O)O)C(=O)O	Unassigned	Macrolides and analogues	Phenylpropanoids and polyketides
0.124815	heptadeca-1,16-dien-4,6-diyne-3,9,10-triol	C17H24O3	[M + Na]+	299.162	26.8467	WNVDKDQMWFSCPI	InChI=1S/C17H24O3/c1-3-5-6-7-10-13-16(19)17(20)14-11-8-9-12-15(18)4-2/h3-4,15-20H,1-2,5-7,10,13-14H2	C=CCCCCCC(C(CC#CC#CC(C=C)O)O)O	Unassigned	Unassigned	Lipids and lipid-like molecules
0.124349	4-Propyldicyclohexylanone	C15H26O	[M + Na]+	245.188	23.4958	AKCZQKBKWXBJOF	InChI=1S/C15H26O/c1-2-3-12-4-6-13(7-5-12)14-8-10-15(16)11-9-14/h12-14H,2-11H2,1H3	CCCC1CCC(CC1)C2CCC(=O)CC2	Fatty acids and conjugates	Fatty Acyls	Lipids and lipid-like molecules
0.124014	Icosa-5,8,14-trynoic acid	C20H28O2	[M + H3N + H]+	318.242	18.9857	NETLOINXABMQPN	InChI=1S/C20H28O2/c1-2-3-4-5-6-7-8-9-10-11-12-13-14-15-16-17-18-19-20(21)22/h2-5,8-11,14,17-19H2,1H3,(H,21,22)	CCCCCC#CCCCCC#CCC#CCCCC(=O)O	Fatty amides	Fatty Acyls	Lipids and lipid-like molecules
0.123805	Monomyristin	C17H34O4	[M + H3N + H]+	320.279	21.2463	DCBSHORRWZKAKO	InChI=1S/C17H34O4/c1-2-3-4-5-6-7-8-9-10-11-12-13-17(20)21-15-16(19)14-18/h16,18-19H,2-15H2,1H3	CCCCCCCCCCCCCC(=O)OCC(CO)O	Fatty acids and conjugates	Fatty Acyls	Lipids and lipid-like molecules
0.123264	Methyl 3-oxohexadecanoate	C17H32O3	[M + H3N + H]+	302.268	20.477	OEEDRMFBAHHVQI	InChI=1S/C17H32O3/c1-3-4-5-6-7-8-9-10-11-12-13-14-16(18)15-17(19)20-2/h3-15H2,1-2H3	CCCCCCCCCCCCCC(=O)CC(=O)OC	Fatty acids and conjugates	Fatty Acyls	Lipids and lipid-like molecules
0.122981	1-O-{(8R)-8-[(3,6-dideoxy-alpha-L-arabino-hexopyranosyl)oxy]nonanoyl}-beta-D-glucopyranose	C21H38O11	[M + Na]+	489.227	24.2042	FIYJWCMYTJADRF	InChI=1S/C21H38O11/c1-11(29-20-14(24)9-13(23)12(2)30-20)7-5-3-4-6-8-16(25)32-21-19(28)18(27)17(26)15(10-22)31-21/h11-15,17-24,26-28H,3-10H2,1-2H3	CC1C(CC(C(O1)OC(C)CCCCCCC(=O)OC2C(C(C(C(O2)CO)O)O)O)O)O	Unassigned	Prenol lipids	Lipids and lipid-like molecules
0.120616	9-Tetradecynoic acid	C14H24O2	[M + H]+	225.185	26.0282	MWCVRFWPJVJKHE	InChI=1S/C14H24O2/c1-2-3-4-5-6-7-8-9-10-11-12-13-14(15)16/h2-4,7-13H2,1H3,(H,15,16)	CCCCC#CCCCCCCCC(=O)O	Fatty acids and conjugates	Fatty Acyls	Lipids and lipid-like molecules
0.119442	11,12-Dihydroxy-6,14-dimethyl-1,7-dioxacyclotetradeca-3,9-diene-2,8-dione	C14H20O6	[M + Na]+	307.118	25.5208	SHQHOHRUGBYJBS	InChI=1S/C14H20O6/c1-9-4-3-5-13(17)20-10(2)8-12(16)11(15)6-7-14(18)19-9/h3,5-7,9-12,15-16H,4,8H2,1-2H3	CC1CC=CC(=O)OC(CC(C(C=CC(=O)O1)O)O)C	Carbohydrates and carbohydrate conjugates	Organooxygen compounds	Organic oxygen compounds
0.117701	[12-Hydroxy-6-(hydroxymethyl)-2-(1-hydroxy-4-methylpent-3-enyl)-10-methyldodeca-2,6,10-trienyl] acetate	C22H36O5	[M + H3N + H]+	398.29	23.7748	ZVSCXXOZLMFHHU	InChI=1S/C22H36O5/c1-17(2)11-12-22(26)21(16-27-19(4)25)10-6-9-20(15-24)8-5-7-18(3)13-14-23/h8,10-11,13,22-24,26H,5-7,9,12,14-16H2,1-4H3	CC(=CCC(C(=CCCC(=CCCC(=CCO)C)CO)COC(=O)C)O)C	Diterpenoids	Prenol lipids	Lipids and lipid-like molecules
0.114502	3-hydroxylauroylcarnitine	C19H37NO5	[M + Na]+	382.259	24.295	ULWDPUHFMOBGFJ	InChI=1S/C19H37NO5/c1-5-6-7-8-9-10-11-12-16(21)13-19(24)25-17(14-18(22)23)15-20(2,3)4/h16-17,21H,5-15H2,1-4H3/p+1	CCCCCCCCCC(CC(=O)OC(CC(=O)O)C[N+](C)(C)C)O	Amino acids, peptides, and analogues	Carboxylic acids and derivatives	Organic acids and derivatives
0.113135	(2S)-4-(cyclohexanecarbonyl)-2-N-[(3S)-2-oxopiperidin-3-yl]-1-N-phenylpiperazine-1,2-dicarboxamide	C24H33N5O4	[M + H3N + H]+	473.286	15.7186	MTJWQFNGXRLTEX	InChI=1S/C24H33N5O4/c30-21-19(12-7-13-25-21)27-22(31)20-16-28(23(32)17-8-3-1-4-9-17)14-15-29(20)24(33)26-18-10-5-2-6-11-18/h2,5-6,10-11,17,19-20H,1,3-4,7-9,12-16H2,(H,25,30)(H,26,33)(H,27,31)	C1CCC(CC1)C(=O)N2CCN(C(C2)C(=O)NC3CCCNC3=O)C(=O)NC4=CC=CC=C4	Amino acids, peptides, and analogues	Carboxylic acids and derivatives	Organic acids and derivatives
0.112605	4-Cyclohexyl-1-cyclohexene-1-acetic acid	C14H22O2	[M + H3N + H]+	240.197	24.5085	IOUHTAWCGAWYMR	InChI=1S/C14H22O2/c15-14(16)10-11-6-8-13(9-7-11)12-4-2-1-3-5-12/h6,12-13H,1-5,7-10H2,(H,15,16)	C1CCC(CC1)C2CCC(=CC2)CC(=O)O	Amino acids, peptides, and analogues	Carboxylic acids and derivatives	Organic acids and derivatives
0.112247	(5e)-10-Heptyl-3,4,5,8,9,10-hexahydro-5,8,9-trihydroxy-2h-oxecin-2-one	C16H28O5	[M + H3N + H]+	318.225	15.1703	NGMQJZCKXKTQID	InChI=1S/C16H28O5/c1-2-3-4-5-6-7-14-16(20)13(18)10-8-12(17)9-11-15(19)21-14/h8,10,12-14,16-18,20H,2-7,9,11H2,1H3	CCCCCCCC1C(C(C=CC(CCC(=O)O1)O)O)O	Triradylcglycerols	Glycerolipids	Lipids and lipid-like molecules
0.110699	hexadeca-8,11,14-trienoic acid	C16H26O2	[M + H]+	251.201	26.4045	IOHFKXXYPVEHCV	InChI=1S/C16H26O2/c1-2-3-4-5-6-7-8-9-10-11-12-13-14-15-16(17)18/h2-3,5-6,8-9H,4,7,10-15H2,1H3,(H,17,18)	CC=CCC=CCC=CCCCCCCC(=O)O	Unassigned	Fatty Acyls	Lipids and lipid-like molecules
0.110621	17-Aza-pgf2alpha	C19H33NO5	[M + H3N + H]+	373.268	21.6462	KHAPDNUQIFDOQN	InChI=1S/C19H33NO5/c1-2-11-20-13-14(21)9-10-16-15(17(22)12-18(16)23)7-5-3-4-6-8-19(24)25/h3,5,9-10,14-18,20-23H,2,4,6-8,11-13H2,1H3,(H,24,25)	CCCNCC(C=CC1C(CC(C1CC=CCCCC(=O)O)O)O)O	Amino acids, peptides, and analogues	Carboxylic acids and derivatives	Organic acids and derivatives
0.109785	1,3-bis(prop-2-enoxy)-2,2-bis(prop-2-enoxymethyl)propane	C17H28O4	[M + H3N + H]+	314.233	16.779	TYMYJUHDFROXOO	InChI=1S/C17H28O4/c1-5-9-18-13-17(14-19-10-6-2,15-20-11-7-3)16-21-12-8-4/h5-8H,1-4,9-16H2	C=CCOCC(COCC=C)(COCC=C)COCC=C	Amino acids, peptides, and analogues	Carboxylic acids and derivatives	Organic acids and derivatives
0.106832	2-Prop-2-enyl-3a,4,5,6,7,7a-hexahydroinden-1-one	C12H16O	[M + H3N + H]+	194.154	17.9993	FFTVOIIIELKIMJ	InChI=1S/C12H16O/c1-2-5-10-8-9-6-3-4-7-11(9)12(10)13/h2,8-9,11H,1,3-7H2	C=CCC1=CC2CCCCC2C1=O	Carboxylic acid derivatives	Carboxylic acids and derivatives	Organic acids and derivatives
0.105513	Nonadecanedioic acid	C19H36O4	[M + H3N + H]+	346.294	22.87	IFAWYXIHOVRGHQ	InChI=1S/C19H36O4/c20-18(21)16-14-12-10-8-6-4-2-1-3-5-7-9-11-13-15-17-19(22)23/h1-17H2,(H,20,21)(H,22,23)	C(CCCCCCCCC(=O)O)CCCCCCCCC(=O)O	Fatty amides	Fatty Acyls	Lipids and lipid-like molecules
0.102725	1,10-Decanediol diacrylate	C16H26O4	[M + H3N + H]+	300.218	20.477	RHNJVKIVSXGYBD	InChI=1S/C16H26O4/c1-3-15(17)19-13-11-9-7-5-6-8-10-12-14-20-16(18)4-2/h3-4H,1-2,5-14H2	C=CC(=O)OCCCCCCCCCCOC(=O)C=C	Alcohols and polyols	Organooxygen compounds	Organic oxygen compounds
0.10141	7-Cyclohexadecen-1-one	C16H28O	[M + Na]+	259.202	15.9882	CMFUATSDNFKABN	InChI=1S/C16H28O/c17-16-14-12-10-8-6-4-2-1-3-5-7-9-11-13-15-16/h2,4H,1,3,5-15H2	C1CCCCC(=O)CCCCCC=CCCC1	Carbonyl compounds	Organooxygen compounds	Organic oxygen compounds
0.0933267	5-Oxomyristicacid	C14H26O3	[M + H]+	243.195	26.138	KGKVVLCMDWQMOR	InChI=1S/C14H26O3/c1-2-3-4-5-6-7-8-10-13(15)11-9-12-14(16)17/h2-12H2,1H3,(H,16,17)	CCCCCCCCCC(=O)CCCC(=O)O	Unassigned	Fatty Acyls	Lipids and lipid-like molecules
0.0897302	Suberone	C7H12O	[M + Na]+	135.08	34.5705	CGZZMOTZOONQIA	InChI=1S/C7H12O/c8-7-5-3-1-2-4-6-7/h1-6H2	C1CCCC(=O)CC1	Benzoyl derivatives	Benzene and substituted derivatives	Benzenoids
0.0886296	Nonyl isocyanate	C10H19NO	[M + H]+	170.154	15.3501	DLGUAUVHTOCKTB	InChI=1S/C10H19NO/c1-2-3-4-5-6-7-8-9-11-10-12/h2-9H2,1H3	CCCCCCCCCN=C=O	Carbonyl compounds	Organooxygen compounds	Organic oxygen compounds
0.0885022	2-amino-4-((3-(4-carboxy-3-hydroxy-9-(6-hydroxy-4-pentylcyclohex-2-en-1-yl)nonyl)-3-hydroxy-4-(hydroxy(1H-pyrrol-2-yl)methyl)cyclopentyl)methyl)pyridin-1-ium	C37H57N3O6	[M + Na]+	662.409	20.5508	UZDAPRWBMBYRHR	InChI=1S/C37H57N3O6/c1-2-3-5-9-25-13-14-28(33(42)22-25)10-6-4-7-11-29(36(44)45)32(41)15-17-37(46)24-27(20-26-16-19-40-34(38)23-26)21-30(37)35(43)31-12-8-18-39-31/h8,12-14,16,18-19,23,25,27-30,32-33,35,39,41-43,46H,2-7,9-11,15,17,20-22,24H2,1H3,(H2,38,40)(H,44,45)/p+1	CCCCCC1CC(C(C=C1)CCCCCC(C(CCC2(CC(CC2C(C3=CC=CN3)O)CC4=CC(=[NH+]C=C4)N)O)O)C(=O)O)O	Amino acids, peptides, and analogues	Carboxylic acids and derivatives	Organic acids and derivatives
0.0874641	1, 3-(dodecylthio)-	C15H32O2S	[M + Na]+	299.201	24.8213	QIPYUDGFTOQZHX	InChI=1S/C15H32O2S/c1-2-3-4-5-6-7-8-9-10-11-12-18-14-15(17)13-16/h15-17H,2-14H2,1H3	CCCCCCCCCCCCSCC(CO)O	Diterpenoids	Prenol lipids	Lipids and lipid-like molecules
0.085483	25-Hydroxyprotopanaxadiol	C30H54O4	[M + Na]+	501.391	22.3728	VKYVIIIEJKSVBR	InChI=1S/C30H54O4/c1-25(2,33)13-9-14-30(8,34)19-10-16-29(7)24(19)20(31)18-22-27(5)15-12-23(32)26(3,4)21(27)11-17-28(22,29)6/h19-24,31-34H,9-18H2,1-8H3	CC1(C2CCC3(C(C2(CCC1O)C)CC(C4C3(CCC4C(C)(CCCC(C)(C)O)O)C)O)C)C	Diradylglycerols	Glycerolipids	Lipids and lipid-like molecules
0.0846182	1,2-Didehydrojasmonic acid	C12H16O3	[M + H]+	209.118	15.1962	QAAHGFINENUHAR	InChI=1S/C12H16O3/c1-2-3-4-5-10-9(8-12(14)15)6-7-11(10)13/h3-4H,2,5-8H2,1H3,(H,14,15)	CCC=CCC1=C(CCC1=O)CC(=O)O	Carbonyl compounds	Organooxygen compounds	Organic oxygen compounds
0.0835806	4,8-Dodecadienedial	C12H18O2	[M + H3N + H]+	212.165	19.3375	CIGZZLYQLQLUQO	InChI=1S/C12H18O2/c13-11-9-7-5-3-1-2-4-6-8-10-12-14/h3-6,11-12H,1-2,7-10H2	C(CC=CCCC=O)C=CCCC=O	Amino acids, peptides, and analogues	Carboxylic acids and derivatives	Organic acids and derivatives
0.083478	((3-Methoxypropyl)imino)di-2,1-ethanediyl bismethacrylate	C16H27NO5	[M + H3N + H]+	331.224	22.8095	ZVIKFWVRCHOWFC	InChI=1S/C16H27NO5/c1-13(2)15(18)21-11-8-17(7-6-10-20-5)9-12-22-16(19)14(3)4/h1,3,6-12H2,2,4-5H3	CC(=C)C(=O)OCCN(CCCOC)CCOC(=O)C(=C)C	Amino acids, peptides, and analogues	Carboxylic acids and derivatives	Organic acids and derivatives
0.0831264	9-Heptadecenoic acid	C17H32O2	[M + H3N + H]+	286.273	25.9907	QSBYPNXLFMSGKH	InChI=1S/C17H32O2/c1-2-3-4-5-6-7-8-9-10-11-12-13-14-15-16-17(18)19/h8-9H,2-7,10-16H2,1H3,(H,18,19)	CCCCCCCC=CCCCCCCCC(=O)O	Fatty acids and conjugates	Fatty Acyls	Lipids and lipid-like molecules
0.0777477	Oct-3-enyl propionate	C11H20O2	[M + H3N + H]+	202.18	15.6316	NTQOADMSKSBQCI	InChI=1S/C11H20O2/c1-3-5-6-7-8-9-10-13-11(12)4-2/h7-8H,3-6,9-10H2,1-2H3	CCCCC=CCCOC(=O)CC	Fatty amides	Fatty Acyls	Lipids and lipid-like molecules
0.0744943	2-Hexylidenecyclopentanone	C11H18O	[M + H3N + H]+	184.17	17.9993	WZPGQHVPSKTELT	InChI=1S/C11H18O/c1-2-3-4-5-7-10-8-6-9-11(10)12/h7H,2-6,8-9H2,1H3	CCCCCC=C1CCCC1=O	Fatty amides	Fatty Acyls	Lipids and lipid-like molecules
0.0711848	Argentiolide A	C15H22O4	[M + H3N + H]+	284.186	19.2088	NNRUCPNNFXKZHL	InChI=1S/C15H22O4/c1-8-4-5-11(16)9(2)7-12(17)14-10(3)15(18)19-13(14)6-8/h4,9-10,12-14,17H,5-7H2,1-3H3	CC1CC(C2C(C(=O)OC2CC(=CCC1=O)C)C)O	Fatty acids and conjugates	Fatty Acyls	Lipids and lipid-like molecules
0.0701501	1-vaccenoyl-2-palmitoleoyl-sn-glycero-3-phosphoethanolamine	C39H74NO8P	[M + H]+	716.517	26.2895	SPKIMNVTCJNMOI	InChI=1S/C39H74NO8P/c1-3-5-7-9-11-13-15-17-18-20-21-23-25-27-29-31-38(41)45-35-37(36-47-49(43,44)46-34-33-40)48-39(42)32-30-28-26-24-22-19-16-14-12-10-8-6-4-2/h13-16,37H,3-12,17-36,40H2,1-2H3,(H,43,44)	CCCCCCC=CCCCCCCCCCC(=O)OCC(COP(=O)(O)OCCN)OC(=O)CCCCCCCC=CCCCCCC	Amino acids, peptides, and analogues	Carboxylic acids and derivatives	Organic acids and derivatives
0.061258	3,3-diethoxypropylbenzene	C13H20O2	[M + H3N + H]+	226.181	24.2577	PUAHZQALAWRSNP	InChI=1S/C13H20O2/c1-3-14-13(15-4-2)11-10-12-8-6-5-7-9-12/h5-9,13H,3-4,10-11H2,1-2H3	CCOC(CCC1=CC=CC=C1)OCC	Fatty amides	Fatty Acyls	Lipids and lipid-like molecules
0.0601052	7-[[2-(3-Fluorophenyl)ethylamino]methyl]quinolin-2-Amine	C18H18FN3	[M + H]+	296.153	15.8046	YXSBPQQVHVXHJN	InChI=1S/C18H18FN3/c19-16-3-1-2-13(10-16)8-9-21-12-14-4-5-15-6-7-18(20)22-17(15)11-14/h1-7,10-11,21H,8-9,12H2,(H2,20,22)	C1=CC(=CC(=C1)F)CCNCC2=CC3=C(C=C2)C=CC(=N3)N	Halobenzenes	Benzene and substituted derivatives	Benzenoids
0.0597376	1-stearoyl-2-myristoleoyl-sn-glycero-3-phosphoethanolamine	C37H72NO8P	[M + Na]+	712.488	34.0142	XOIOXNRWNRHGSK	InChI=1S/C37H72NO8P/c1-3-5-7-9-11-13-15-16-17-18-20-21-23-25-27-29-36(39)43-33-35(34-45-47(41,42)44-32-31-38)46-37(40)30-28-26-24-22-19-14-12-10-8-6-4-2/h10,12,35H,3-9,11,13-34,38H2,1-2H3,(H,41,42)	CCCCCCCCCCCCCCCCCC(=O)OCC(COP(=O)(O)OCCN)OC(=O)CCCCCCCC=CCCCC	Glycerophosphoethanolamines	Glycerophospholipids	Lipids and lipid-like molecules
0.0541191	4-Ethylpropiophenone	C11H14O	[M + H3N + H]+	180.138	15.3501	VGQRIILEZYZAOE	InChI=1S/C11H14O/c1-3-9-5-7-10(8-6-9)11(12)4-2/h5-8H,3-4H2,1-2H3	CCC1=CC=C(C=C1)C(=O)CC	Carboxylic acid derivatives	Carboxylic acids and derivatives	Organic acids and derivatives
0.0524878	2,4,4-Trimethyl-3-(3-oxobutyl)cyclohex-2-enone	C13H20O2	[M + H3N + H]+	226.181	25.3263	QUHPCHDTFDSTTL	InChI=1S/C13H20O2/c1-9(14)5-6-11-10(2)12(15)7-8-13(11,3)4/h5-8H2,1-4H3	CC1=C(C(CCC1=O)(C)C)CCC(=O)C	Fatty amides	Fatty Acyls	Lipids and lipid-like molecules
0.0492156	5-((8-hydroxy-2-(4-hydroxy-3-(3-hydroxypropyl)-5-methoxyphenyl)-12-(hydroxymethyl)-3-((methylamino)methoxy)-3,4,5,12,13,14-hexahydro-2H,6H-naphtho[2,1-f]pyrano[2,3-h]chromen-6-yl)methyl)-4H-indol-4-ylium	C42H44N2O8	[M + H3N + H]+	722.342	22.8115	LBRRMBPNZCGBSA	InChI=1S/C42H44N2O8/c1-43-22-50-37-20-34-33-17-26(15-23-5-10-35-24(14-23)11-12-44-35)32-19-28(47)6-8-30(32)38(33)42-31(9-7-29(21-46)51-42)41(34)52-40(37)27-16-25(4-3-13-45)39(48)36(18-27)49-2/h5-6,8,10-12,14,16,18-19,26,29,37,40,43,45-46H,3-4,7,9,13,15,17,20-22H2,1-2H3,(H-,47,48)/p+1	CNCOC1CC2=C3CC(C4=C(C3=C5C(=C2OC1C6=CC(=C(C(=C6)OC)O)CCCO)CCC(O5)CO)C=CC(=C4)O)CC7=CC=C8C(=CC=N8)[CH+]7	Amino acids, peptides, and analogues	Carboxylic acids and derivatives	Organic acids and derivatives
0.0464799	N-(4-butylphenyl)-4-ethylbenzamide	C19H23NO	[M + H3N + H]+	299.209	17.0083	VVGDWMWGBOYIQE	InChI=1S/C19H23NO/c1-3-5-6-16-9-13-18(14-10-16)20-19(21)17-11-7-15(4-2)8-12-17/h7-14H,3-6H2,1-2H3,(H,20,21)	CCCCC1=CC=C(C=C1)NC(=O)C2=CC=C(C=C2)CC	Amino acids, peptides, and analogues	Carboxylic acids and derivatives	Organic acids and derivatives
0.0357974	7-keto palmitic acid	C16H30O3	[M + Na]+	293.211	26.315	BLGIAJAFLPDOCR	InChI=1S/C16H30O3/c1-2-3-4-5-6-7-9-12-15(17)13-10-8-11-14-16(18)19/h2-14H2,1H3,(H,18,19)	CCCCCCCCCC(=O)CCCCCC(=O)O	Carbonyl compounds	Organooxygen compounds	Organic oxygen compounds
0.0280748	9S,10S,11R-trihydroxy-12Z,15Z-octadecadienoic acid	C18H32O5	[M + H3N + H]+	346.258	20.4397	KFINXCASWPGHEW	InChI=1S/C18H32O5/c1-2-3-4-6-9-12-15(19)18(23)16(20)13-10-7-5-8-11-14-17(21)22/h3-4,9,12,15-16,18-20,23H,2,5-8,10-11,13-14H2,1H3,(H,21,22)	CCC=CCC=CC(C(C(CCCCCCCC(=O)O)O)O)O	Unassigned	Unassigned	Benzenoids
0.015266	(13-Amino-2,5,8,11-tetraazatridec-1-yl)dimethylphenol	C17H33N5O	[M + Na]+	346.26	18.6423	ULEQTYYXSZMTLV	InChI=1S/C17H33N5O/c1-14-15(2)17(23)4-3-16(14)13-22-12-11-21-10-9-20-8-7-19-6-5-18/h3-4,19-23H,5-13,18H2,1-2H3	CC1=C(C=CC(=C1C)O)CNCCNCCNCCNCCN	Unassigned	Azoles	Organoheterocyclic compounds
0.0146712	1-amino-5-((E)-3-(1,10-dihydroxy-2-((3Z,5Z,10Z)-8-((4-hydroxybutyl)amino)-11-methyl-7-methylene-1-oxacyclopentadeca-3,5,10-trien-13-yn-3-yl)-6-(3-hydroxypropyl)-10-methylspiro[4.5]decan-7-ylidene)-2-oxobutyl)-1,4-dihydroisoquinolin-3(2H)-one	C47H65N3O7	[M + Na]+	806.465	19.4197	XVZUVRSCSFFCJI	InChI=1S/C47H65N3O7/c1-31-12-5-8-27-57-30-35(15-9-13-32(2)41(19-18-31)49-24-6-7-25-51)37-21-23-47(44(37)55)40(17-11-26-52)36(20-22-46(47,4)56)33(3)42(53)28-34-14-10-16-38-39(34)29-43(54)50-45(38)48/h9-10,13-16,18,37,40-41,44-45,49,51-52,55-56H,2,6-7,11-12,17,19-30,48H2,1,3-4H3,(H,50,54)	CC1=CCC(C(=C)C=CC=C(COCC#CC1)C2CCC3(C2O)C(C(=C(C)C(=O)CC4=C5CC(=O)NC(C5=CC=C4)N)CCC3(C)O)CCCO)NCCCCO	Depsipeptides	Peptidomimetics	Organic acids and derivatives
N/A	Piportil depot (TN)	C40H63N3O4S2	[M + H]+	714.439	14.151	KTOYYUONFQWSMW	InChI=1S/C40H63N3O4S2/c1-4-5-6-7-8-9-10-11-12-13-14-15-16-22-40(44)47-32-27-34-25-30-42(31-26-34)28-19-29-43-36-20-17-18-21-38(36)48-39-24-23-35(33-37(39)43)49(45,46)41(2)3/h17-18,20-21,23-24,33-34H,4-16,19,22,25-32H2,1-3H3	CCCCCCCCCCCCCCCC(=O)OCCC1CCN(CC1)CCCN2C3=CC=CC=C3SC4=C2C=C(C=C4)S(=O)(=O)N(C)C	Unassigned	Unassigned	Unassigned
N/A	Salicylate ionophore II	C33H69N7S3	[M + H]+	660.49	26.5005	BWPLCPVNAXASDG	InChI=1S/C33H69N7S3/c1-4-7-10-13-16-19-22-34-31(41)37-25-28-40(29-26-38-32(42)35-23-20-17-14-11-8-5-2)30-27-39-33(43)36-24-21-18-15-12-9-6-3/h4-30H2,1-3H3,(H2,34,37,41)(H2,35,38,42)(H2,36,39,43)	CCCCCCCCNC(=S)NCCN(CCNC(=S)NCCCCCCCC)CCNC(=S)NCCCCCCCC	Thiadiazoles	Azoles	Organoheterocyclic compounds
N/A	Unguiculin A	C25H53N7O	[M + H]+	468.442	31.4497	VUBOUYDIXRWLSM	InChI=1S/C25H53N7O/c1-2-3-4-5-6-7-8-9-10-11-12-13-14-18-23(33)32(22-17-20-31-25(28)29)21-16-15-19-30-24(26)27/h2-22H2,1H3,(H4,26,27,30)(H4,28,29,31)	CCCCCCCCCCCCCCCC(=O)N(CCCCN=C(N)N)CCCN=C(N)N	Amino acids, peptides, and analogues	Carboxylic acids and derivatives	Organic acids and derivatives
N/A	sphinganine-1-phosphocholine	C23H51N2O5P	[M + H]+	467.358	26.609	GSEOJHIBPQRSNH	InChI=1S/C23H51N2O5P/c1-5-6-7-8-9-10-11-12-13-14-15-16-17-18-23(26)22(24)21-30-31(27,28)29-20-19-25(2,3)4/h22-23,26H,5-21,24H2,1-4H3/p+1	CCCCCCCCCCCCCCCC(C(COP(=O)(O)OCC[N+](C)(C)C)N)O	Phosphosphingolipids	Sphingolipids	Lipids and lipid-like molecules
N/A	Pyrromethene 546	C14H17BF2N2	[M + H]+	262.157	20.9615	DRJHPEGNOPSARR	InChI=1S/C14H17BF2N2/c1-8-6-10(3)18-13(8)12(5)14-9(2)7-11(4)19(14)15(18,16)17/h6-7H,1-5H3	[B-]1(N2C(=CC(=C2C(=C3[N+]1=C(C=C3C)C)C)C)C)(F)F	Halobenzenes	Benzene and substituted derivatives	Benzenoids

## Sheet: S3 Table
Table S3. List of all the putatively annotated metabolites by in silico tool MolDiscovery (1.0.0)
Name	Score	mzMolDiscovery	RT_MolDiscovery	MassDiff	Adduct	SMILES	FDR
CL(16:0/16:1(9Z)/16:0/22:6(4Z,7Z,10Z,13Z,16Z,19Z))	42.562	1380.01	33.8135	-0.01078	M+H	CC/C=C\C/C=C\C/C=C\C/C=C\C/C=C\C/C=C\CCC(=O)O[C@H](COC(=O)CCCCCCCCCCCCCCC)COP(=O)(O)OCC(O)COP(=O)(O)OC[C@@H](COC(=O)CCCCCCCCCCCCCCC)OC(=O)CCCCCCC/C=C\CCCCCC	0
CL(16:1(9Z)/16:0/22:6(4Z,7Z,10Z,13Z,16Z,19Z)/16:1(9Z))	39.4277	1406.02	27.4865	-0.01677	M+H	CC/C=C\C/C=C\C/C=C\C/C=C\C/C=C\C/C=C\CCC(=O)OC[C@H](COP(=O)(O)OCC(O)COP(=O)(O)OC[C@@H](COC(=O)CCCCCCC/C=C\CCCCCC)OC(=O)CCCCCCCCCCCCCCC)OC(=O)CCCCCCC/C=C\CCCCCC	0
CL(16:0/18:1(9Z)/18:0/16:0)	37.2769	1436.07	28.1707	-0.01267	M+H	CC/C=C\C/C=C\C/C=C\C/C=C\C/C=C\C/C=C\CCC(=O)O[C@H](COC(=O)CCCCCCCCCCCCCCC)COP(=O)(O)OCC(O)COP(=O)(O)OC[C@@H](COC(=O)CCCCCCCCCCCCCCC)OC(=O)CCCCCCC/C=C\CCCCCCCC	0
8-[4-(Hydroxymethyl)phenyl]octanoic_acid_2-Methylpropyl_ester	36.8682	307.227	26.5657	-0.00071	M+H	CC(C)COC(=O)CCCCCCCc1ccc(CO)cc1	0
Dihydro-5-(7-hydroxy-8-tetradecenyl)-2(3H)-furanone_Dihydro-5-(7-hydroxy-8-tetradecenyl)-2(3H)-furanone	36.0759	297.243	25.195	-0.00073	M+H	CCCCC/C=C/C(O)CCCCCCC1CCC(=O)O1	0
Raspailynes_Raspailyne_A1	35.8302	325.238	26.3755	-0.00073	M+H	OCCCCCCCCCC/C=C/C#C/C=C/OCC(O)CO	0
linolenic_alcohol	35.6522	265.253	29.0498	-0.00071	M+H	CCCCCCCC/C=C\C/C=C\C/C=C\CCO	0
PE(15:0/16:0)	34.0299	678.506	27.386	0.0013	M+H	CCCCCCCCCCCCCCCC(=O)O[C@H](COC(=O)CCCCCCCCCCCCCC)COP(=O)(O)OCCN	0
Diethanolamine_N-Octadecyl	33.2853	358.368	29.1893	0.00027	M+H	CCCCCCCCCCCCCCCCCCN(CCO)CCO	0
1-Hexadecanoyl-2-(9Z-octadecenoyl)-sn-glycero-3-phosphoethanolamine	32.9774	718.538	27.5867	0.00026	M+H	CCCCCCCC/C=C\CCCCCCCC(=O)OC(COC(=O)CCCCCCCCCCCCCCC)COP(=O)(O)OCCN	0
PE(18:1(9Z)/16:1(9Z))	32.94	716.523	28.3755	-0.00073	M+H	CCCCCC/C=C\CCCCCCCC(=O)O[C@H](COC(=O)CCCCCCC/C=C\CCCCCCCC)COP(=O)(O)OCCN	0
14-Hydroxy-5-tetradecenoic_acid_14-Hydroxy-5-tetradecenoic_acid	32.4447	243.196	26.1415	-0.00072	M+H	O=C(O)CCC/C=C/CCCCCCCCO	0
CL(1'-[18:1(9Z)/18:1(9Z)],3'-[18:0/18:0])_1'-[1,2-di-(9Z-octadecenoyl)-sn-glycero-3-phospho],3'-[1,2-di-(9Z-octadecenoyl)-sn-glycero-3-phospho]-sn-glycerol	32.407	1462.08	28.9365	-0.00768	M+H	CCCCCCCC/C=C\CCCCCCCC(=O)OC[C@H](COP(=O)(O)OC[C@@H](O)COP(=O)(O)OC[C@@H](COC(=O)CCCCCCCCCCCCCCCCC)OC(=O)CCCCCCCCCCCCCCCCC)OC(=O)CCCCCCC/C=C\CCCCCCCC	0
DG(17:0/22:3(10Z,13Z,16Z)/0:0)[iso2]_1-heptadecanoyl-2-(10Z,13Z,16Z-docosatrienoyl)-sn-glycerol	32.3253	661.562	28.5957	0.01427	M+H	CCCCC/C=C\C/C=C\C/C=C\CCCCCCCCC(=O)O[C@@H](CO)COC(=O)CCCCCCCCCCCCCCCC	0
PE(12:0/22:2(13Z,16Z))_1-dodecanoyl-2-(13Z,16Z-docosadienoyl)-glycero-3-phosphoethanolamine	32.2383	716.523	28.567	-0.00073	M+H	CCCCC/C=C\C/C=C\CCCCCCCCCCCC(=O)O[C@H](COC(=O)CCCCCCCCCCC)COP(=O)(O)OCCN	0
CL(16:1(9Z)/16:1(9Z)/16:1(9Z)/22:5(7Z,10Z,13Z,16Z,19Z))	31.9178	1375.97	33.8608	-0.00574	M+H	CC/C=C\C/C=C\C/C=C\C/C=C\C/C=C\CCCCCC(=O)O[C@H](COC(=O)CCCCCCC/C=C\CCCCCC)COP(=O)(O)OCC(O)COP(=O)(O)OC[C@@H](COC(=O)CCCCCCC/C=C\CCCCCC)OC(=O)CCCCCCC/C=C\CCCCCC	0
PE(16:0/17:1(9Z))_1-hexadecanoyl-2-(9Z-heptadecenoyl)-glycero-3-phosphoethanolamine	31.4085	704.522	27.3488	0.00031	M+H	CCCCCCC/C=C\CCCCCCCC(=O)O[C@H](COC(=O)CCCCCCCCCCCCCCC)COP(=O)(O)OCCN	0
(2R,3'E,7'E)-alpha-Tocotrienol	30.6617	425.338	24.0587	0.00327	M+H	CC(C)=CCCC(C)=CCCC(C)=CCC[C@]1(C)CCc2c(C)c(O)c(C)c(C)c2O1	0
10-Hydroxy-11,12,13-trinor-2,6-farnesadien-1-oic_acid_Ac	30.648	255.164	21.5693	-0.00472	M+H	CC(=O)OCCC/C(C)=C\CC/C(C)=C\C(=O)O	0
7-Hydroxy-6,7-seco-3(15)-caryophyllen-6-oic_acid_7-Hydroxy-6,7-seco-3(15)-caryophyllen-6-oic_acid	30.0237	255.205	21.5322	-0.00972	M+H	C=C(CCC(=O)O)C1CC(C)(C)C1CCC(C)O	0
4,7,9,11,13,16,19-Docosaheptaenoic_acid_4,7,9,11,13,16,19-Docosaheptaenoic_acid	29.2198	327.217	24.6047	0.01527	M+H	CC/C=C/C/C=C/C/C=C/C=C/C=C/C=C/C/C=C/CCC(=O)O	0
PE(16:1(9Z)/16:0)	29.0061	690.507	28.6252	0.00026	M+H	CCCCCC/C=C\CCCCCCCC(=O)OC[C@H](COP(=O)(O)OCCN)OC(=O)CCCCCCCCCCCCCCC	0
3-Hydroxy-1(10),11-spirovetivadien-2-one_Ac	28.714	277.181	26.4972	-0.00072	M+H	C=C(C)C1CCC2(C1)C(C)=CC(=O)C(OC(C)=O)C2C	0
Ac-Dendrifolione	28.5205	315.196	26.3142	-0.00073	M+H	C/C=C/C(=O)C#CC#CC/C=C/CCCCCCCOC(C)=O	0
Plakortolide_K_4'-Hydroxy	28.3607	433.279	18.868	0.01629	M+H	CC1(CCCCCCCCCCCCc2ccc(O)cc2)CC2(C)OC(=O)CC2OO1	0
Diethanolamine_N-Dodecyl	28.2787	274.275	24.696	-0.00071	M+H	CCCCCCCCCCCCN(CCO)CCO	0
Plakortolide_E_6-Epimer,_4'-hydroxy	28.2743	405.25	16.2416	0.01328	M+H	CC1(CCCCCCCCCCc2ccc(O)cc2)CC2(C)OC(=O)CC2OO1	0
Coriolide	27.9274	279.232	25.2312	0.00029	M+H	CCCCC[C@H](O)/C=C/C=C\CCCCCCC=C=O	0
N/A	27.4113	235.206	27.94	-0.00071	M+H	C=CCCCC[C@H]1O[C@@H]1C/C=C/C/C=C/CC	0
36:4(21Z,24Z,27Z,30Z)_21Z,24Z,27Z,30Z-hexatriacontatetraenoic_acid	27.3282	265.253	29.0498	-0.00042	M+2H	CCCCC/C=C\C/C=C\C/C=C\C/C=C\CCCCCCCCCCCCCCCCCCCC(=O)O	0
PGF2a_ethanolamide	26.4937	398.29	23.6183	0.00027	M+H	CCCCC[C@H](O)/C=C/[C@H]1[C@H](O)C[C@H](O)[C@@H]1C/C=C/CCCC(=O)NCCO	0
7,14-Hexadecadiene-10,12-diyn-1-ol,_8CI_(7Z,14E)-form	26.3585	231.161	21.2642	0.01328	M+H	C/C=C/C#CC#CC/C=C/CCCCCCO	0
erigeside_B	26.3127	277.165	15.3729	-0.00073	M+H	CCC/C=C/CCO[C@@H]1O[C@H](CO)[C@@H](O)[C@H](O)[C@H]1O	0
Zooxanthellactone_Zooxanthellactone	26.3085	327.218	24.581	0.01429	M+H	CC/C=C/C/C=C/C/C=C/C/C=C/C/C=C/C=C/C1CCC(=O)O1	0
Î±-Micropteroxanthin_Î”5-Isomer	26.282	397.306	21.3807	0.00428	M+H	CC1=C(/C=C/C(C)=C/C=C/C(C)=C/C=C/C=C(/C)CCCO)C(C)(C)CC(O)C1	0
3,7,11-Trihydroxy-2,4,6,8,10,12,14-heptamethyl-4,8,12-hexadecatrienoic_acid_3,7,11-Trihydroxy-2,4,6,8,10,12,14-heptamethyl-4,8,12-hexadecatrienoic_acid	25.932	397.306	21.5897	-0.01072	M+H	CCC(C)/C=C(/C)C(O)C(C)/C=C(/C)C(O)C(C)/C=C(/C)C(O)C(C)C(=O)O	0
PE(16:0/16:1(9Z))_1-hexadecanoyl-2-(9Z-hexadecenoyl)-glycero-3-phosphoethanolamine	25.7834	690.508	26.8627	-0.00072	M+H	CCCCCC/C=C\CCCCCCCC(=O)O[C@H](COC(=O)CCCCCCCCCCCCCCC)COP(=O)(O)OCCN	0
2-Hydroxy-6-pentadecenoic_acid_2-Hydroxy-6-pentadecenoic_acid	25.7446	257.206	19.2482	0.00529	M+H	CCCCCCCC/C=C/CCCC(O)C(=O)O	0
Avermectin_B2a_aglycone	25.3526	603.337	25.5875	0.0153	M+H	CCC(C)[C@H]1O[C@@]2(C[C@@H]3C[C@@H](C/C=C(\C)[C@@H](O)[C@@H](C)/C=C/C=C4\CO[C@@H]5[C@H](O)C(C)=C[C@@H](C(=O)O3)[C@]45O)O2)C[C@H](O)[C@@H]1C	0
Nonactic_acid_(+)-form	25.3421	203.128	16.1905	0.00027	M+H	CC(O)CC1CCC(C(C)C(=O)O)O1	0
PF1163A	24.9926	478.317	20.4082	-0.00071	M+H	CCC[C@H](O)C[C@@H]1CC[C@H](C)CCCCC(=O)N(C)[C@@H](Cc2ccc(OCCO)cc2)C(=O)O1	0
12-Aminododecanoic_acid,_9CI_12-Aminododecanoic_acid,_9CI	24.4203	216.196	18.3232	0.00028	M+H	NCCCCCCCCCCCC(=O)O	0
C17_Sphingosine_heptadecasphing-4-enine	24.3979	286.274	25.9313	0.00029	M+H	CCCCCCCCCCCC/C=C/[C@@H](O)[C@@H](N)CO	0
E'homononactic_acid'	24.2899	217.144	18.5875	-0.00072	M+H	CC[C@@H](O)C[C@H]1CC[C@@H]([C@H](C)C(=O)O)O1	0
-_9,12,15-Octadecatrien-1-ol	24.2462	265.253	28.995	-0.00071	M+H	CC/C=C/C/C=C/C/C=C/CCCCCCCCO	0
dehydroretrofractamide_C	24.1791	360.239	22.4878	0.01427	M+H	CC(C)CNC(=O)CCCCCCCC/C=C/c1ccc2c(c1)OCO2	0
2-Amino-5,9-hexadecadien-3-ol_2-Amino-5,9-hexadecadien-3-ol	23.9382	254.248	27.8998	0.00028	M+H	CCCCCC/C=C/CC/C=C/CC(O)C(C)N	0
PE(18:1(9Z)/16:0)_1-(9Z-octadecenoyl)-2-hexadecanoyl-sn-glycero-3-phosphoethanolamine	23.8956	718.538	28.1257	0.00026	M+H	CCCCCCCC/C=C\CCCCCCCC(=O)OC[C@H](COP(=O)(O)OCCN)OC(=O)CCCCCCCCCCCCCCC	0
PE(16:0/14:0)	23.839	664.492	27.395	-0.00072	M+H	CCCCCCCCCCCCCCCC(=O)OC[C@H](COP(=O)(O)OCCN)OC(=O)CCCCCCCCCCCCC	0
2-Amino-1,3-octadecanediol,_8CI_N-Hexadecanoyl	23.6985	540.535	28.226	0.00031	M+H	CCCCCCCCCCCCCCCC(=O)NC(CO)C(O)CCCCCCCCCCCCCCC	0
N-Arachidonoyl_glycine	23.6544	362.253	14.6921	0.01629	M+H	CCCCC/C=C\C/C=C\C/C=C\C/C=C\CCCC(=O)NCC(=O)O	0
penaresidin_A	23.5793	330.301	26.7982	-0.00071	M+H	CCC(C)C(O)CCCCCCCCCCC1N[C@@H](CO)C1O	0
LysoPE(16:0/0:0)	23.5245	454.294	26.2762	-0.00073	M+H	CCCCCCCCCCCCCCCC(=O)OC[C@@H](O)COP(=O)(O)OCCN	0
(2E,6E,8E)-N-(2-methylpropyl)-2,6,8-hexadecatrien-10-ynamide|(2E,6E,8E)-N-Isobutyl-2,6,8-hexadecatrien-10-insaeureamid|(E,E,E)-N-(2-Methylpropyl)-hexadeca-2,6,8-trien-10-ynamide	23.4366	302.231	21.0908	0.01729	M+H	CCCCCC#C/C=C/C=C/CC/C=C/C(=O)NCC(C)C	0
6-Bromo-5,9-eicosadienoic_acid_6-Bromo-5,9-eicosadienoic_acid	23.3753	387.194	25.3002	-0.00472	M+H	CCCCCCCCCC/C=C/CC/C(Br)=C/CCCC(=O)O	0
PE(16:1(9Z)/20:1(11Z))	23.3692	744.554	33.799	0.00026	M+H	CCCCCC/C=C\CCCCCCCC(=O)OC[C@H](COP(=O)(O)OCCN)OC(=O)CCCCCCCCC/C=C\CCCCCCCC	0
plakortolide	23.1375	399.241	25.8838	0.01228	M+H	CC(=C\Cc1ccccc1)/C=C(\C)C[C@H](C)C[C@]1(C)C[C@@]2(C)OC(=O)C[C@H]2OO1	0
5-(2,5-Docosadienyl)-1,4-dioxin-2,3-dione_5-(2,5-Docosadienyl)-1,4-dioxin-2,3-dione	22.9095	211.169	21.9778	0.00054	M+2H	CCCCCCCCCCCCCCCC/C=C/C/C=C/CC1COC(=O)C(=O)O1	0
Broussonetinine_A_4-Epimer,_1'R-hydroxy	22.8687	362.254	18.4133	-0.00072	M+H	O=C(CCCO)CCCCCCCCC(O)C1NC(CO)C(O)C1O	0
5-Megastigmen-7-yne-3,9-diol_5-Megastigmen-7-yne-3,9-diol	22.6883	209.158	20.34	-0.00472	M+H	CC1=C(C#CC(C)O)C(C)(C)CC(O)C1	0
(24S)-methylcholestan-3beta,5alpha,6beta,12beta,25-pentaol-25-oacetate|24S-24-methyl_cholestane-3beta,5alpha,6beta,12beta,25-pentaol-25-O-acetate	22.639	255.205	21.5322	-0.01944	M+2H	CC(=O)OC(C)(C)[C@@H](C)CC[C@@H](C)[C@H]1CC[C@H]2[C@@H]3C[C@@H](O)[C@@]4(O)C[C@@H](O)CC[C@]4(C)[C@H]3C[C@@H](O)[C@@]21C	0
(3S,5S,6S)-Communiol_C	22.5759	189.112	13.2842	0.00028	M+H	CC[C@H](O)[C@H]1C[C@H](CC(=O)O)CO1	0
PE(14:0/16:1(9Z))_1-tetradecanoyl-2-(9Z-hexadecenoyl)-glycero-3-phosphoethanolamine	22.4237	662.476	28.41	-0.00073	M+H	CCCCCC/C=C\CCCCCCCC(=O)O[C@H](COC(=O)CCCCCCCCCCCCC)COP(=O)(O)OCCN	0
Dodecanedioic_acid,_9CI_Mononitrile	22.3108	212.165	17.4212	-0.00071	M+H	N#CCCCCCCCCCCC(=O)O	0
Lanosta-7,9(11),24-triene-3,26-diol_3-Ketone	22.0798	439.353	24.7537	0.00428	M+H	C/C(=C/CCC(C)C1CCC2(C)C3=CCC4C(C)(C)C(=O)CCC4(C)C3=CCC12C)CO	0
juruenolide-B	22.0722	242.176	16.8885	0.00258	M+2H	C[C@H]1C=C(CCCCCC/C=C\CCCCCCCCCCCc2ccc3c(c2)OCO3)C(=O)O1	0
14,16-dinorplakortide_Q_methyl_ester	21.9622	343.296	23.875	-0.01171	M+H	CCCC(CC)CC(C)C[C@]1(CC)C[C@H](C)[C@H](CC(=O)OC)OO1	0
(+)-ethyl_homononactate	21.9258	245.181	23.4647	-0.00672	M+H	CCOC(=O)[C@@H](C)[C@@H]1CC[C@H](C[C@H](O)CC)O1	0
3-(11,15-Hexadecadiene-7,9-diynyl)dihydro-4-hydroxy-5-methyl-2(3H)-furanone_9',10'-Dihydro(E-)	21.883	331.212	24.2455	0.01427	M+H	C=CCC/C=C/C=C/C#CCCCCCCC1C(=O)OC(C)C1O	0
(2S)(5E,11E)-tridecadiene-7,9-diyne-1,2,13-triol	21.8243	221.107	26.9743	0.01029	M+H	OC/C=C/C#CC#C/C=C/CC[C@H](O)CO	0
none	21.8036	431.311	15.2229	0.00428	M+H	CC(C)C/C=C/[C@@H](C)[C@H]1CC[C@@H](C2=C[C@@H]3O[C@@]34C[C@@H](O)CC[C@]4(C)C2=O)[C@]1(C)CCO	0
konakhin	21.7999	409.243	17.2963	0.00727	M+H	C/C(=C\C=C\C(C)CCCC(C)CC(=O)C(O)C(C)Cl)CCCc1ccoc1	0
Epomusenin_A_Epomusenin_A	21.5618	559.521	28.361	-0.01272	M+H	CCCCCCCCCCCC/C=C/CCC1OC1CCCCCCCCCCCCCCC1=CC(C)OC1=O	0
(3beta,_5alpha,_6beta,_15alpha,_25S)-Cholestane-3,_5,_6,_15,_25-pentol	21.4618	453.369	25.257	-0.01171	M+H	C[C@H](CO)CCC[C@@H](C)[C@H]1C[C@H](O)[C@@H]2[C@@H]3C[C@@H](O)[C@@]4(O)C[C@@H](O)CC[C@]4(C)[C@H]3CC[C@]12C	0
N-(2'-(4-benzenesulfonamide)-ethyl)_arachidonoyl_amine_N-(2'-(4-benzenesulfonamide)-ethyl)-5Z,8Z,11Z,14Z-eicosatetraenoyl_amine	21.4339	487.298	27.017	0.00128	M+H	CCCCC/C=C\C/C=C\C/C=C\C/C=C\CCCC(=O)NCCc1ccc(S(N)(=O)=O)cc1	0
PE(16:1(9Z)/19:1(9Z))_1-(9Z-hexadecenoyl)-2-(9Z-nonadecenoyl)-glycero-3-phosphoethanolamine	21.3833	730.537	28.369	0.00129	M+H	CCCCCC/C=C\CCCCCCCC(=O)OC[C@H](COP(=O)(O)OCCN)OC(=O)CCCCCCC/C=C\CCCCCCCCC	0
PE(12:0/16:0)_1-dodecanoyl-2-hexadecanoyl-glycero-3-phosphoethanolamine	21.3593	636.46	28.7125	0.00026	M+H	CCCCCCCCCCCCCCCC(=O)O[C@H](COC(=O)CCCCCCCCCCC)COP(=O)(O)OCCN	0
Dodecanoic_acid,_9CI_Diethylamide	21.3034	256.264	28.608	-0.00073	M+H	CCCCCCCCCCCC(=O)N(CC)CC	0
2,3-Dihydroxycyclopentaneundecanoic_acid	21.2429	287.222	27.7678	-0.0007	M+H	O=C(O)CCCCCCCCCCC1CCC(O)C1O	0
Crassifolone_10,11-Dihydro	21.1343	235.17	26.6737	-0.00072	M+H	CC(C)CC(=O)CC1(C)CCCc2ccoc21	0
1,3,5,9-Farnesatetraene-8,11-diol_Di-Ac	20.864	321.193	16.3169	0.01329	M+H	C=C/C(C)=C\C=C\C(C)C(/C=C/C(C)(C)OC(C)=O)OC(C)=O	0
Antibiotic_X_14889A	20.7935	585.421	26.0125	0.01526	M+H	CC[C@@H](C(=O)[C@@H](C)[C@@H](O)[C@H](C)[C@@H]1O[C@@](O)(CC)[C@H](C)C[C@@H]1C)[C@H]1O[C@](C)([C@]2(O)O[C@@](CC)([C@H](C)O)C[C@H]2C)C[C@@H]1C	0
2-Amino-16-methyl-1,3,4-octadecanetriol_2-Amino-16-methyl-1,3,4-octadecanetriol	20.6411	332.316	25.5957	0.00027	M+H	CCC(C)CCCCCCCCCCCC(O)C(O)C(N)CO	0
Cytosporin_C_Cytosporin_C	20.6066	311.186	24.6553	-0.00072	M+H	CCCCCC1=C(C=O)C2OC(C)(C)C(O)CC23OC3C1O	0
methyl_12(hexadienyloxy)-dodecadienoate	20.5777	307.228	26.3593	-0.00172	M+H	CC/C=C\C=C/O/C=C/C=C\CCCCCCCC(=O)OC	0
(R,R)-1,1'-<(4R,5R)-2-<(RS)-4,8-Dimethylnonyl>-2-methyl-1,3-dioxolan-4,5-diyl>diethanol|(R,R)-1,1'-{(4R,5R)-2-[(RS)-4,8-Dimethylnonyl]-2-methyl-1,3-dioxolan-4,5-diyl}diethanol|1,6-dideoxy-3,4-O-(1,5,9-trimethyldecylidene)-D-mannitol	20.5485	331.286	28.2892	-0.00173	M+H	CC(C)CCC[C@H](C)CCCC1(C)O[C@H]([C@@H](C)O)[C@@H]([C@@H](C)O)O1	0
2-Amino-1,3,6-octadecanetriol_2-Amino-1,3,6-octadecanetriol	20.5325	318.3	24.8765	0.00029	M+H	CCCCCCCCCCCCC(O)CCC(O)C(N)CO	0
Colletorin_D	20.5033	221.118	26.8538	-0.00072	M+H	CC(C)=CCc1c(O)cc(C)c(C=O)c1O	0
isoacanthoaustralide-1-O-acetate	20.3898	365.217	16.9433	0.01527	M+H	CC(=O)OC/C=C(\C)CC[C@@H]1OC(=O)C(CCC=C(C)C)=CC[C@@]1(C)O	0
DG(22:6n3/0:0/22:6n3)	20.3103	1353.99	33.8078	-0.01466	M+H	CC/C=C\C/C=C\C/C=C\C/C=C\C/C=C\C/C=C\CCC(=O)OCC(O)COC(=O)CC/C=C\C/C=C\C/C=C\C/C=C\C/C=C\C/C=C\CC	0
Chromomoric_acid	20.2106	309.206	24.6247	0.00029	M+H	CC/C=C/C[C@@]1(O)C(=O)C=C[C@H]1CCCCCCCC(=O)O	0
Millaurine_9aÎ²-Hydroxy,_5aÎ²,9a-dihydro	20.1145	278.153	21.5005	-0.00274	M+H	Cc1[nH]c(=N)nc2c1C(=O)C1C(C)(C)CC(O)CC21O	0
PC(17:0/18:2(9Z,12Z))_1-heptadecanoyl-2-(9Z,12Z-octadecadienoyl)-glycero-3-phosphocholine	20.0029	772.584	28.4372	0.0013	M+H	CCCCC/C=C\C/C=C\CCCCCCCC(=O)O[C@H](COC(=O)CCCCCCCCCCCCCCCC)COP(=O)([O-])OCC[N+](C)(C)C	0
Cer(d18:0/18:0)	19.9699	568.567	33.555	-0.00074	M+H	CCCCCCCCCCCCCCCCCC(=O)N[C@@H](CO)[C@H](O)CCCCCCCCCCCCCCC	0
2-<<1R-(1alpha,4alpha,5alpha)>-5-Methyl-3-oxo-4-(3-oxobutyl)cyclohexyl>propensaeure-methylester|2-[(1R-(1alpha,4alpha,5alpha))-5-Methyl-3-oxo-4-(3-oxobutyl)cyclohexyl]propensaeure-methylester	19.9252	281.172	25.0645	0.00228	M+H	C=C(C(=O)OC)[C@@H]1CC[C@H](C)[C@H](CCC(C)=O)C(=O)C1	0
4,8,12-Trimethyl-3,7,11-tridecatrienoic_acid_3,7,11-Trimethyl-2,6,10-dodecatrienyl_ester	19.8897	455.383	22.3088	0.00528	M+H	CC(C)=CCC/C(C)=C\CC/C(C)=C\COC(=O)C/C=C(/C)CC/C=C(/C)CCC=C(C)C	0
6-(2-Hydroxybutyl)-1-methyl-2-(2-oxobutyl)-Î”3-piperideine	19.8811	240.196	22.2538	0.00028	M+H	CCC(=O)C[C@@H]1C=C[C@@H](C[C@@H](O)CC)CN1C	0
9-Eicosenoic_acid,_9CI_Amide	19.6511	310.311	30.2268	-0.00072	M+H	CCCCCCCCCC/C=C/CCCCCCCC(=N)O	0
Tuscorone_B_Tuscorone_B	19.584	277.165	15.3729	0.01454	M+2H	CCC1=CC(/C(C)=C\C(C)(O)CCC(OC)C(C)C(O)C(C)C(O)C2OC=C(C)C2=O)OC(C(C)C(=O)O)C1	0
7,26-Epoxy-2,7-dihydro-Î±-cycloirid-16-enal_7,26-Epoxy-2,7-dihydro-Î±-cycloirid-16-enal	19.5435	487.375	19.7705	0.00328	M+H	CC1=CCC(C)C(C)(C)C1/C=C/C(C)=C/CCC12COC(C(C)C=O)(CCC1(C)O)C2CCCO	0
nigricanoside_B_dimethyl_ester	19.459	450.27	21.7752	0.00358	M+2H	CC/C=C\C/C=C\C[C@@H](O)[C@H](/C=C/[C@H](C/C=C\CCCC(=O)OC)OC[C@H]1O[C@@H](OC[C@H](O)CO)[C@H](O)[C@@H](O)[C@H]1O)O[C@@H](C/C=C\CCC)[C@@H](O)/C=C/[C@H](O)CCCCC(=O)OC	0
Dicranenone_B_7,8-Dihydro(6Z-)	19.4419	291.196	26.2912	-0.00073	M+H	CC/C=C/CC1=C(C/C=C/CCCCC(=O)O)CCC1=O	0
Peperobtusin_A_Peperobtusin_A	19.3872	327.229	18.7637	0.00328	M+H	CC(C)=C/C=C/C1(C)CCc2c(O)cc(C)c(/C=C/C(C)C)c2O1	0
prenyl_epoxyrarisetenolide	19.3775	317.198	22.6998	0.01328	M+H	CC(=CC[C@@H]1OC1(C)C)[C@H]1CC[C@@H]2CCC=C3C(=O)OC[C@H]3[C@H]12	0
N-methyl_arachidonoyl_amine_N-methyl-5Z,8Z,11Z,14Z-eicosatetraenoyl_amine	19.3439	318.264	23.3835	0.01527	M+H	CCCCC/C=C\C/C=C\C/C=C\C/C=C\CCCC(=O)NC	0
Dubiusamine_A_Dubiusamine_A	19.2986	326.233	15.0472	-0.00072	M+H	CC1CC(CCCCNCCCCC2CC(C)C(=O)O2)OC1=O	0
2-Amino-1,3,4,5-nonadecanetetrol_2-Amino-1,3,4,5-nonadecanetetrol	19.2405	348.311	25.6947	0.00028	M+H	CCCCCCCCCCCCCCC(O)C(O)C(O)C(N)CO	0
Leptomycin_A_21-Demethyl,_1-alcohol,_1-deoxy	19.1835	242.175	16.6865	0.00456	M+2H	C/C=C(/C)CC(C)C(O)C(C)C(=O)C(C)/C=C(C)/C=C/CC(C)/C=C(C)/C=C/C1CC=CC(=O)O1	0
5,9-Dihydroxy-6-dodecenoic_acid_5,9-Dihydroxy-6-dodecenoic_acid	19.0394	231.162	21.1795	-0.00272	M+H	CCCC(O)C/C=C/C(O)CCCC(=O)O	0
hexadeca-6E,8E-dien-10-ynoic_acid_pyrrolidide	19.0381	302.232	21.0705	0.01629	M+H	CCCCCC#C/C=C/C=C/CCCCC(=O)N1CCCC1	0
Chokolic_acid_B_methylester	19.0078	227.179	25.3925	-0.01472	M+H	C=C(CCC(=O)OC)[C@@H]1CC[C@@](C)(O)[C@H]1C	0
7,24,25-Trihydroxycycloart-1-en-3-one_24,25-Isopropylidene	18.9551	257.206	19.2482	-0.01042	M+2H	CC(CCC1OC(C)(C)OC1(C)C)C1CCC2(C)C3C(O)CC4C(C)(C)C(=O)C=CC45CC35CCC12C	0
Lactomycin_B	18.8768	450.27	21.7752	0.01529	M+H	CC[C@H]1C=CC(=O)O[C@H]1/C=C/[C@](O)(CCN)[C@H](O)C[C@@H](O)/C=C\C=C/[C@@H]1CCC[C@H](O)C1	0
Moslolignan_B	18.8624	431.207	24.9025	-0.00072	M+H	COc1cc(OC)c([C@@H]2[C@@H](C)[C@@H](C)[C@@H]2c2cc(OC)c3c(c2OC)OCO3)cc1OC	0
PA(18:3(6Z,9Z,12Z)/0:0)_1-(6Z,9Z,12Z-octadecatrienoyl)-glycero-3-phosphate	18.8522	433.244	22.015	-0.00871	M+H	CCCCC/C=C\C/C=C\C/C=C\CCCCC(=O)OC[C@@H](O)COP(=O)(O)O	0
2-Amino-10-heptadecene-1,3,4-triol_2-Amino-10-heptadecene-1,3,4-triol	18.7237	302.27	25.5845	-0.00071	M+H	CCCCCC/C=C/CCCCCC(O)C(O)C(N)CO	0
PE(20:4(5Z,8Z,11Z,14Z)/14:1(9Z))_1-(5Z,8Z,11Z,14Z-eicosatetraenoyl)-2-(9Z-tetradecenoyl)-glycero-3-phosphoethanolamine	18.723	710.477	33.9917	-0.00171	M+H	CCCC/C=C\CCCCCCCC(=O)O[C@H](COC(=O)CCC/C=C\C/C=C\C/C=C\C/C=C\CCCCC)COP(=O)(O)OCCN	0
2,4-Tetradecadien-8-ynoic_acid_2,4-Tetradecadien-8-ynoic_acid	18.6395	221.155	27.7015	-0.00172	M+H	CCCCCC#CCC/C=C/C=C/C(=O)O	0
Daldinin_A_6-Deoxy	18.4099	263.128	25.5158	0.00029	M+H	CCC1OC(=O)c2c1ccc1c2OC(C(C)(C)O)C1	0
PE(18:3(6Z,9Z,12Z)/16:1(9Z))_1-(6Z,9Z,12Z-octadecatrienoyl)-2-(9Z-hexadecenoyl)-glycero-3-phosphoethanolamine	18.3509	712.49	33.9962	0.00129	M+H	CCCCC/C=C\C/C=C\C/C=C\CCCCC(=O)OC[C@H](COP(=O)(O)OCCN)OC(=O)CCCCCCC/C=C\CCCCCC	0
Punctaporonin_G_Ac	18.3368	277.18	27.0892	0.00029	M+H	CC(=O)OC/C1=C/C=C/C2(C)CCC3(O2)C1CC3(C)C	0
PE(16:1(11Z)/16:1(11Z))_1,2-di-(11Z-hexadecenoyl)-sn-glycero-3-phosphoethanolamine	18.3112	688.492	28.1313	-0.00072	M+H	CCCC/C=C\CCCCCCCCCC(=O)OC[C@H](COP(=O)(O)OCCN)OC(=O)CCCCCCCCC/C=C\CCCC	0
2-Heptyl-1-cyclopropanepropanoic_acid_2Î¾-Methylbutylamide	18.2457	282.281	28.75	-0.00173	M+H	CCCCCCCC1CC1CCC(=O)NCC(C)CC	0
Lehualide_K_Lehualide_K	18.1739	342.192	25.1505	-0.01242	M+2H	COc1c(C)c(CCCCCCCCCCSSCCCCCCCCCCc2oc(=O)c(OC)c(OC)c2C)oc(=O)c1OC	0
3,4-Dihydro-2-methyl-2-(4,8,12-trimethyl-3,7,11-tridecatrienyl)-2H-1-benzopyran-6-ol,_9CI_3,4-Dihydro-2-methyl-2-(4,8,12-trimethyl-3,7,11-tridecatrienyl)-2H-1-benzopyran-6-ol,_9CI	18.1608	383.29	20.3512	0.00427	M+H	CC(C)=CCC/C(C)=C\CC/C(C)=C\CCC1(C)CCc2cc(O)ccc2O1	0
DG(20:4(8Z,11Z,14Z,17Z)/22:5(7Z,10Z,13Z,16Z,19Z)/0:0)	18.1396	691.51	28.1515	0.01927	M+H	CC/C=C\C/C=C\C/C=C\C/C=C\C/C=C\CCCCCC(=O)O[C@@H](CO)COC(=O)CCCCCC/C=C\C/C=C\C/C=C\C/C=C\CC	0
Mohangic_acid_B	18.134	474.27	22.3268	0.01529	M+H	CNc1ccc(C(=O)C[C@@H](O)[C@H](C)C[C@@H](C)[C@H](O)[C@H](C)/C=C/C=C/C=C/[C@H](O)CC(=O)O)cc1	0
E'Piericidin_C7'	18.1305	472.291	20.2598	0.01429	M+H	C/C=C(\C)[C@@H]1O[C@@]1(C)[C@H](O)[C@H](C)/C=C(C)/C=C/C/C(C)=C/Cc1[nH]c(OC)c(OC)c(=O)c1C	0
5,8-Epidioxyergosta-6,22-dien-3-ol_Octadecanoyl	18.0649	348.311	28.3627	-0.01744	M+2H	CCCCCCCCCCCCCCCCCC(=O)OC1CCC2(C)C3CCC4(C)C(C(C)/C=C/C(C)C(C)C)CCC4C34C=CC2(C1)OO4	0
Serfurosterone_A_Serfurosterone_A	17.8641	589.324	25.3183	0.01331	M+H	CC(C)(O)CCC1OC(c2ccc(CO)o2)OC1(C)C1CCC2(O)C3=CC(=O)C4CC(O)C(O)CC4(C)C3CCC12C	0
3-Hydroxy-6'-apo-Î²-caroten-6'-al_3-Hydroxy-6'-apo-Î²-caroten-6'-al	17.8325	459.344	17.6548	-0.01871	M+H	CC1=C(/C=C/C(C)=C/C=C/C(C)=C/C=C/C=C(C)/C=C/C=C(C)/C=C/C=O)C(C)(C)CC(O)C1	0
2-amino-_9,_13_-dimethyl_heptadecanoic_acid	17.7614	314.306	27.4332	-0.00072	M+H	CCCCC(C)CCCC(C)CCCCCCC(N)C(=O)O	0
2,6-Bis(2-hydroxypentyl)piperidine_N-Me	17.7614	272.258	25.2257	0.00028	M+H	CCCC(O)CC1CCCC(CC(O)CCC)N1C	0
9,10-Epoxy-18-hydroxyoctadecanoic_acid_9,10-Epoxy-18-hydroxyoctadecanoic_acid	17.721	315.264	19.606	-0.01073	M+H	O=C(O)CCCCCCCC1OC1CCCCCCCCO	0
5-Isopropyl-3-nonene-2,8-diol_3,4-Epoxide	17.6674	217.18	24.7965	0.00029	M+H	CC(O)CCC(C(C)C)C1OC1C(C)O	0
2-(omega-piperonyltridecyl)-4-methylidentetronic_acid_(iryelliptin)|Iryelliptin	17.6314	415.233	22.0827	0.01528	M+H	C=C1OC(=O)C(CCCCCCCCCCCCCc2ccc3c(c2)OCO3)=C1O	0
10-acetylirciformonin_B	17.5991	419.227	20.6218	0.01629	M+H	CC(=O)O[C@H](/C=C(\C)CC[C@@H](O)[C@]1(C)CCC(=O)O1)C/C(C)=C/CCc1ccoc1	0
Thalassospiramide_C1	17.5886	806.465	19.3368	0.00525	M+H	CCCCCCCCCC(=O)N[C@@H](Cc1ccc(O)cc1)C(=O)N[C@H](C(=O)N[C@@H]1/C=C\C(=O)N[C@@H](C(C)C)C(=O)N(C)[C@@H](Cc2ccc(O)cc2)C(=O)OC1)C(C)C	0
2-Amino-8,11-dodecadien-3-ol_2-Amino-8,11-dodecadien-3-ol	17.4472	198.185	19.9302	0.00028	M+H	C=CC/C=C/CCCCC(O)C(C)N	0
PC(20:4(8Z,11Z,14Z,17Z)/18:1(9Z))	17.4408	808.582	33.97	0.00331	M+H	CC/C=C\C/C=C\C/C=C\C/C=C\CCCCCCC(=O)OC[C@H](COP(=O)([O-])OCC[N+](C)(C)C)OC(=O)CCCCCCC/C=C\CCCCCCCC	0
Irniine_Irniine	17.429	288.276	26.8852	-0.00772	M+H	CN1CCCC1CCCCCCCCCc1ccccc1	0
Dihydro-5-(5-hydroxy-1,3-hexadienyl)-2(3H)-furanone_3',4'-Dihydro	17.3106	185.117	16.3479	0.00028	M+H	CC(O)CC/C=C/C1CCC(=O)O1	0
PE(15:0/17:2(9Z,12Z))_1-pentadecanoyl-2-(9Z,12Z-heptadecadienoyl)-glycero-3-phosphoethanolamine	17.2922	688.491	28.6625	0.00025	M+H	CCCC/C=C\C/C=C\CCCCCCCC(=O)O[C@H](COC(=O)CCCCCCCCCCCCCC)COP(=O)(O)OCCN	0
2,4-Tridecadiyn-1-ol_2,4-Tridecadiyn-1-ol	17.1229	193.159	26.618	-0.00072	M+H	CCCCCCCCC#CC#CCO	0
CocamidopropylBetaine_[M+H]	17.0311	343.296	23.7638	-0.00071	M+H	CCCCCCCCCCCC(=O)NCCC[N+](C)(C)CC(=O)[O-]	0
DG(20:3(8Z,11Z,14Z)/15:0/0:0)	16.9703	303.254	27.3727	0.01356	M+2H	CCCCC/C=C\C/C=C\C/C=C\CCCCCCC(=O)OC[C@H](CO)OC(=O)CCCCCCCCCCCCCC	0
3-(14,17:18,21-Diepoxydotriacontyl)-5-methyl-2(5H)-furanone_15R,24S-Dihydroxy,_10-oxo,_24-Ac	16.8195	332.243	19.2043	0.00454	M+2H	CCCCCCCCCCC(OC(C)=O)C1CCC(C2CCC(C(O)CCCCC(=O)CCCCCCCC3=CC(C)OC3=O)O2)O1	0
Lacrimin_B	16.7604	255.164	21.5693	0.00556	M+2H	CCC1OC2(CCC1C)CC(O)CC(C/C=C(\C)CC(C)/C=C/C=C1\COC(=O)c3cc(C)ccc31)O2	0
Fucoxanthinol_3-O-(4Z,7Z,10Z,13Z,16Z-Docosapentaenoyl),_3'-Ac	16.603	486.342	26.1885	-0.00046	M+2H	CCCCC/C=C/C/C=C/C/C=C/C/C=C/C/C=C/CCC(=O)OC1CC(C)(C)C2(CC(=O)/C(C)=C\C=C\C(C)=C\C=C\C=C(C)\C=C\C=C(/C)C=C=C3C(C)(C)CC(OC(C)=O)CC3(C)O)OC2(C)C1	0
2-(2-Hydroxybutyl)-6-(2-hydroxypentyl)-1-methylpiperidine_3,4-Didehydro,_2'-ketone	16.58	254.212	24.251	-0.00073	M+H	CCCC(O)CC1CC=CC(CC(=O)CC)N1C	0
lipoamide_B	16.5719	315.228	16.3189	0.00028	M+H	CC(C)CCCCCCCCC(=O)NC(CC(N)=O)C(=O)O	0
Cer(d18:0/20:0)	16.465	596.598	33.5753	-0.00074	M+H	CCCCCCCCCCCCCCCCCCCC(=O)N[C@@H](CO)[C@H](O)CCCCCCCCCCCCCCC	0
3-(4,8-Dimethyl-3,7-pentadecadien-1-yl)furan_3-(4,8-Dimethyl-3,7-pentadecadien-1-yl)furan	16.4025	303.254	27.3727	0.01428	M+H	CCCCCCC/C(C)=C\CC/C(C)=C\CCc1ccoc1	0
Batzellaside_C_Batzellaside_C	16.3983	346.296	26.2358	-0.00071	M+H	CCCCCCCCCCCC(O)CC1CC(O)C(O)C(CO)N1	0
Helioporin_D_Helioporin_D	16.353	315.228	20.0112	0.00428	M+H	CC(C)=CCCC(C)C1CCC(C)c2c1cc(C)c1c2OCO1	0
1,3,5,10-Bisabolatetraene-1,2-diol_2-O-(3-Methyl-2-butenoyl)	16.3488	317.197	23.2882	0.01429	M+H	CC(C)=CCCC(C)c1ccc(C)c(OC(=O)C=C(C)C)c1O	0
(+)-floridamide	16.2953	300.2	10.4729	-0.01246	M+2H	CCCCCC1OC(=O)C(C(C)C)NC(=O)C(C)NC(=O)C(Cc2ccccc2)N(C)C(=O)C2CCCN2C(=O)C1(C)C	0
3-Hydroxy-14'-apo-Î²-caroten-14'-al_3-Hydroxy-14'-apo-Î²-caroten-14'-al	16.1645	327.252	26.6677	-0.01973	M+H	CC1=C(/C=C/C(C)=C/C=C/C(C)=C/C=C/C=O)C(C)(C)CC(O)C1	0
1,2-Ethanediamine,_9CI_N,N'-Dioctadecanoyl	16.1018	593.598	29.9795	0.00026	M+H	CCCCCCCCCCCCCCCCCC(=O)NCCNC(=O)CCCCCCCCCCCCCCCCC	0
1-Amino-3-hydroxy-8-decen-5-one_1-Amino-3-hydroxy-8-decen-5-one	16.0996	186.149	27.6238	0.00028	M+H	C/C=C/CCC(=O)CC(O)CCN	0
1,3,5,7(14),10-Farnesapentaen-12-ol_9Z-Octadecenoyl	16.0489	242.211	24.7333	0.00456	M+2H	C=C/C(C)=C\C=C\C(=C)CC/C=C(/C)COC(=O)CCCCCCC/C=C/CCCCCCCC	0
Phosphatidylethanolamine_Glycerol_1,2-dihexadecanoate_3-phosphoethanolamine	15.9627	692.522	33.8552	0.00031	M+H	CCCCCCCCCCCCCCCC(=O)OCC(COP(=O)(O)OCCN)OC(=O)CCCCCCCCCCCCCCC	0
iriomotelide-4a	15.9315	509.355	20.049	-0.00773	M+H	CC(C)=C/C=C/[C@@H](C)C/C=C/[C@@H](C)[C@@H]1C/C=C/[C@@H](O)[C@@H](O)[C@@H](O)C[C@@H](C)[C@@H](O)C[C@@H](O)CCC(=O)O1	0
Dihydro-5-(8-hydroxyoctyl)-2(3H)-furanone_Dihydro-5-(8-hydroxyoctyl)-2(3H)-furanone	15.8825	215.165	24.583	-0.00071	M+H	O=C1CCC(CCCCCCCCO)O1	0
2-Tetradecylcyclobutanone	15.8482	313.202	24.4115	-0.00672	M+H	CCCCCCCCCCCCCCC1CCC1=O	0
caribenolide_I	15.8403	313.202	24.4115	-0.00244	M+2H	C=C(CCC(=O)C(C)/C=C(\C)CC(O)C1(O)OC(CC2CCC(C(C)CCCC)O2)CCC1O)C1OC1C(O)C(C)C(=O)O	0
12-Hydroxy-3,6-dodecadienoic_acid_12-Hydroxy-3,6-dodecadienoic_acid	15.8021	213.149	21.288	-0.00072	M+H	O=C(O)C/C=C/C/C=C/CCCCCO	0
Thalassospiramide_C_3'',4''-Dihydro	15.7934	403.736	19.3222	0.00558	M+2H	CCCCCCCCCC(=O)NC(Cc1ccc(O)cc1)C(=O)NC(C(=O)NC1/C=C/C(=O)NC(C(C)C)C(=O)N(C)C(Cc2ccc(O)cc2)C(=O)OC1)C(C)C	0
(+/-)-5-[(tert-Butylamino)-2'-hydroxypropoxy]-1,2,3,4-tetrahydro-1-naphthol;_(+/-)-Dihydrobunolol	15.7897	294.207	26.839	-0.00072	M+H	CC(C)(C)NCC(O)COc1cccc2c1CCCC2O	0
-_1-(8-[3]-ladderane-octanyl)-2-(8-[3]-ladderane-octanyl)-sn-glycerol	15.7881	637.553	28.316	0.0023	M+H	OC[C@@H](COCCCCCCCCC1CCC2C(C1)C1C3CCC3C21)OCCCCCCCCC1CCC2C(C1)C1C3CCC3C21	0
Cer(d18:0/14:0)_N-(tetradecanoyl)-sphinganine	15.7512	512.504	33.6602	-0.00075	M+H	CCCCCCCCCCCCCCC[C@@H](O)[C@H](CO)NC(=O)CCCCCCCCCCCCC	0
Undecanedioic_acid,_9CI_Mononitrile	15.7171	198.149	15.3676	0.00028	M+H	N#CCCCCCCCCCC(=O)O	0
2-Amino-4,8-tridecadiene-1,3-diol_2-Amino-4,8-tridecadiene-1,3-diol	15.6794	228.196	21.5582	0.00028	M+H	CCCC/C=C/CC/C=C/C(O)C(N)CO	0
Bimatoprost	15.6063	416.283	22.9437	-0.00371	M+H	CCNC(=O)CCC/C=C\C[C@H]1[C@@H](O)C[C@@H](O)[C@@H]1/C=C/[C@@H](O)CCc1ccccc1	0
Furodivaricatic_acid	15.5399	189.112	13.2842	0.01556	M+2H	CC(=O)OC/C(=C\CCc1ccoc1)CCC[C@H](CCC=C(C)C)C(=O)O	0
Lyratol_Butanoyl	15.5278	223.169	24.4513	0.00027	M+H	C=CC(/C=C(/C)COC(=O)CCC)C(=C)C	0
O-methyl-2-oxomicrocionin-2-lactone	15.4889	279.16	27.0283	-0.00072	M+H	COC1C=C(CC[C@@]2(C)C(C)=CC(=O)C[C@H]2C)C(=O)O1	0
16-Phenyl-3-hexadecen-2-one_16-Phenyl-3-hexadecen-2-one	15.4036	315.253	26.1128	0.01529	M+H	CC(=O)/C=C/CCCCCCCCCCCCc1ccccc1	0
Acinetoferrin_Acinetoferrin	15.4011	585.348	18.9395	0.00126	M+H	CCCCC/C=C/C(=O)N(O)CCCNC(=O)CC(O)(CC(=O)NCCCN(O)C(=O)/C=C/CCCCC)C(=O)O	0
3-(2-amino-2-oxoethyl)-5-methyl-hexanoic_acid_[M-H]	15.3646	188.128	27.618	0.00027	M+H	CC(C)CC(CC(N)=O)CC(=O)O	0
-_5,7-Dimethoxy-8-prenylflavan	15.3631	339.18	21.7397	0.01529	M+H	COc1cc(OC)c2c(c1CC=C(C)C)O[C@H](c1ccccc1)CC2	0
Moenocinol_Moenocinol	15.3496	359.318	29.419	0.01329	M+H	C=C(C/C=C(/C)CCC=C(C)C)CCC(C)(C)/C=C/CC/C(C)=C\CO	0
Trachyone_Trachyone	15.3389	414.285	23.2947	0.01528	M+H	O=C(CCCCCCCCCCCC/C=C/c1ccc2c(c1)OCO2)N1CCCC1	0
17,20-Dihydroxy-1-oxowitha-2,5,14,24-tetraenolide_17,20-Dihydroxy-1-oxowitha-2,5,14,24-tetraenolide	15.2894	453.269	17.8497	-0.00573	M+H	CC1=C(C)C(=O)OC(C(C)(O)C2(O)CC=C3C4CC=C5CC=CC(=O)C5(C)C4CCC32C)C1	0
2-Octylpyrrole,_9CI_2-Octylpyrrole,_9CI	15.2648	180.174	20.1373	0.00028	M+H	CCCCCCCCc1ccc[nH]1	0
Tremetone_Tremetone	15.2603	203.107	26.8998	-0.00071	M+H	C=C(C)C1Cc2cc(C(C)=O)ccc2O1	0
Homononactic_acid_amide	15.1797	216.16	15.1836	-0.00072	M+H	CCC(O)CC1CCC(C(C)C(N)=O)O1	0
2-Amino-1,3-nonadecanediol_2-Amino-1,3-nonadecanediol	15.1579	316.322	26.3608	-0.00071	M+H	CCCCCCCCCCCCCCCCC(O)C(N)CO	0
tetradeca-2E-ene-10,12-diynoic_acid_isobutylamide	15.0989	274.202	18.5077	0.01428	M+H	CC#CC#CCCCCCC/C=C/C(=O)NCC(C)C	0
7-Methyl-2,4-octadienoic_acid_7-Methyl-2,4-octadienoic_acid	14.9757	155.106	27.6345	0.00028	M+H	CC(C)C/C=C/C=C/C(=O)O	0
11,14,17,20,23,26-Nonacosahexaenoic_acid_11,14,17,20,23,26-Nonacosahexaenoic_acid	14.9464	214.18	18.9878	0.00458	M+2H	CC/C=C/C/C=C/C/C=C/C/C=C/C/C=C/C/C=C/CCCCCCCCCC(=O)O	0
Pestarhamnose_B	14.8853	299.149	13.1166	0.00029	M+H	Cc1cc(O[C@@H]2O[C@@H](C)[C@H](O)[C@@H](O)[C@H]2O)c(C)c(O)c1C	0
2,4,12-Tetradecatriene-8,10-diynoic_acid_3-Methylbutylamide	14.8831	284.186	19.078	0.01528	M+H	C/C=C/C#CC#CCC/C=C/C=C/C(=O)NCCC(C)C	0
(S)-19-Hydroxyeicosanoic_acid	14.7702	329.317	26.3045	-0.01171	M+H	CC[C@@H](O)CCCCCCCCCCCCCCCCC(=O)O	0
nebrosteroid_J	14.7687	215.165	24.583	0.01358	M+2H	COC(=O)[C@]12CC[C@H](O)CC1=CC[C@@H]1[C@@H]2CC[C@@]2(C)[C@H]1CC[C@@H]2[C@H](C)/C=C/CC(C)C	0
9-Acetoxy-4,5-dehydronerolisobutyrat	14.7531	281.155	25.1437	0.01928	M+H	CC(=O)OC/C(C)=C\C=C\C(C)=C/COC(=O)C(C)C	0
Me_ester-5-(1,4-Dihydroxy-2,2-dimethyl-6-methylenecyclohexyl)-3-methyl-2,4-pentadienoic_acid	14.5779	281.17	25.1133	0.00427	M+H	C=C1C[C@@H](O)CC(C)(C)[C@@]1(O)/C=C/C(C)=C\C(=O)OC	0
Glomeraside_G_Glomeraside_G	14.5651	501.39	22.4148	-0.01173	M+H	CCCCCCCCCCCCC1CCCCCCCCC(=O)OCC2OC(O1)C(O)C(O)C2O	0
Sitsirikine_10,11-Dimethoxy	14.5557	415.234	22.2055	-0.01173	M+H	C=CC1CN2CCc3c([nH]c4cc(OC)c(OC)cc34)C2CC1C(CO)C(=O)OC	0
4,6-Undecadien-10-ynoic_acid_2-Methylpropylamide	14.5535	234.17	18.9082	0.01528	M+H	C#CCC/C=C/C=C/CCC(=O)NCC(C)C	0
N-(3,6-Dodecadienyl)sulfamic_acid_N-(3,6-Dodecadienyl)sulfamic_acid	14.5451	262.157	19.3005	-0.00973	M+H	CCCCC/C=C/C/C=C/CCNS(=O)(=O)O	0
10,12-Hexadecadien-1-ol,_9CI_10,12-Hexadecadien-1-ol,_9CI	14.4779	239.237	28.4203	0.00028	M+H	CCC/C=C/C=C/CCCCCCCCCO	0
(2S)-1-O-linolenoyl-3-O-beta-D-galactopyranosylglycerol|1-linolenyl-3-O-beta-D-galactopyranosyl-sn-glycerol|1-O-(9Z,12Z,15Z-octadecatrienol)-3-O-beta-D-galactopyranosylglycerol|1-O-alpha-linolenoyl-3-O-beta-galactopyranosyl-sn-glycerol|3-O-(9,12,15-octadecatrienoyl)glyceryl-beta-D-galactopyranoside|3-O-beta-D-galactopyranosyl-1-O-[(9Z,12Z,15Z)-octadeca-9,12,15-trienoyl]-sn-glycerol	14.4666	515.334	24.3588	-0.0127	M+H	CC/C=C\C/C=C\C/C=C\CCCCCCCC(=O)OC[C@@H](O)CO[C@@H]1O[C@H](CO)[C@H](O)[C@H](O)[C@H]1O	0
TG(12:0/16:0/18:4(6Z,9Z,12Z,15Z))[iso6]_1-dodecanoyl-2-hexadecanoyl-3-(6Z,9Z,12Z,15Z-octadecatetraenoyl)-sn-glycerol	14.4461	771.646	29.3222	0.00328	M+H	CC/C=C\C/C=C\C/C=C\C/C=C\CCCCC(=O)OC[C@@H](COC(=O)CCCCCCCCCCC)OC(=O)CCCCCCCCCCCCCCC	0
(9Z,12Z,15Z)-N-benzyloctadeca-9,12,15-trienamide|N-benzyl-(9Z,12Z,15Z)-octadecatrienamide|N-benzyl-9Z,12Z,15Z-octadecatrienamide	14.4246	368.28	25.5987	0.01528	M+H	CC/C=C\C/C=C\C/C=C\CCCCCCCC(=O)NCc1ccccc1	0
TG(20:4(8Z,11Z,14Z,17Z)/22:5(4Z,7Z,10Z,13Z,16Z)/22:5(7Z,10Z,13Z,16Z,19Z))	14.4044	501.39	22.4723	-0.01546	M+2H	CC/C=C\C/C=C\C/C=C\C/C=C\C/C=C\CCCCCC(=O)OCC(COC(=O)CCCCCC/C=C\C/C=C\C/C=C\C/C=C\CC)OC(=O)CC/C=C\C/C=C\C/C=C\C/C=C\C/C=C\CCCCC	0
15-Hydroxy-9-oxo-5,10,13-prostatrien-1-oic_acid,_9CI_1,15-Lactone	14.3421	317.197	23.3632	0.01429	M+H	CCCCCC1/C=C/C2C=CC(=O)C2C/C=C/CCCC(=O)O1	0
TG(14:0/14:0/18:4(6Z,9Z,12Z,15Z))[iso3]_1,2-ditetradecanoyl-3-(6Z,9Z,12Z,15Z-octadecatetraenoyl)-sn-glycerol	14.3209	771.647	29.6153	0.00231	M+H	CC/C=C\C/C=C\C/C=C\C/C=C\CCCCC(=O)OC[C@@H](COC(=O)CCCCCCCCCCCCC)OC(=O)CCCCCCCCCCCCC	0
2-Amino-6-(1H-indol-3-ylacetyl)hexanoic_acid_2-Amino-6-(1H-indol-3-ylacetyl)hexanoic_acid	14.3073	304.176	14.319	-0.01071	M+H	NC(CCCCNC(=O)Cc1c[nH]c2ccccc12)C(=O)O	0
2-(3,4-dimethyl-2,5-dihydro-1H-pyrrol-2-yl)-1-methylethyl_pentanoate|2-(3,4-dimethyl-2,5-dihydro-1H-pyrrole-2-yl)-1-methylethyl_pentanoate|2beta-(3,4-dimethyl-2,5-dihydro-1H-pyrrol-2-yl)-1'-methylethyl_pentanoate	14.1565	240.196	22.2372	0.00028	M+H	CCCCC(=O)O[C@H](C)C[C@H]1NCC(C)=C1C	0
Glutamine,_9CI,_INN,_USAN_N2-(17Î¾-Hydroxy-9Z,12Z-octadecadienoyl)	14.1165	213.149	21.288	0.01056	M+2H	CC(O)CCC/C=C/C/C=C/CCCCCCCC(=O)NC(CCC(=N)O)C(=O)O	0
LysoPE(14:0/0:0)	14.1135	426.263	25.3683	-0.00172	M+H	CCCCCCCCCCCCCC(=O)OC[C@@H](O)COP(=O)(O)OCCN	0
certonardosterol_Q5	14.0687	231.161	21.2642	0.01156	M+2H	C=C(CC[C@@H](C)[C@H]1CC(=O)C2=C3C[C@H](O)[C@H]4[C@@H](O)[C@@H](O)CC[C@]4(C)[C@H]3CC[C@@]21C)[C@H](C)CO	0
11-acetoxy-24-methylene-1beta,3beta,6alpha-trihydroxy-9,11-seco-cholest-7-en-9-one	14.0474	505.34	22.0652	0.01228	M+H	C=C(CC[C@@H](C)[C@H]1CC[C@@H](C2=C[C@H](O)[C@H]3C[C@@H](O)C[C@@H](O)[C@]3(C)C2=O)[C@]1(C)CCOC(C)=O)C(C)C	0
11-(2-Pyrrolidinyl)-2-undecylamine_N1-(2-Hydroxyethyl)	14.0261	285.289	24.7177	0.00128	M+H	CC(N)CCCCCCCCCC1CCCN1CCO	0
15,16-Epoxy-2-hydroxy-3,13(16),14-clerodatrien-18,6-olide_15,16-Epoxy-2-hydroxy-3,13(16),14-clerodatrien-18,6-olide	13.9965	331.192	21.5865	-0.00171	M+H	CC1CC2OC(=O)C3=CC(O)CC(C1(C)CCc1ccoc1)C32C	0
15-Apozeaxanthinal_15-Apozeaxanthinal	13.9833	301.212	18.225	0.00427	M+H	CC1=C(/C=C/C(C)=C/C=C/C(C)=C/C=O)C(C)(C)CC(O)C1	0
Antibiotic_S_39163F_Antibiotic_S_39163F1	13.9719	331.212	24.2455	0.01454	M+2H	CCC(C)CC(C)/C=C(C)/C=C/CC(C)C(O)C(C)/C=C(C)/C=C/C(O)C(C)(C)c1cc(O)c(C2OC(CO)CC(O)C2O)c(=O)o1	0
Concanamycin_D	13.9588	405.25	16.2416	0.01156	M+2H	C/C=C/[C@H]1O[C@](O)([C@H](C)[C@H](O)[C@H](C)[C@@H]2OC(=O)/C(OC)=C\C(C)=C/[C@@H](C)[C@@H](O)[C@H](C)[C@H](O)[C@H](C)C/C(C)=C\C=C\[C@H]2OC)C[C@H](O[C@@H]2C[C@@H](O)[C@H](O)[C@@H](C)O2)[C@@H]1C	0
1-Ethenylhexyl_butanoate_oct-1-en-3-yl_butanoate	13.9322	199.17	25.3207	-0.00072	M+H	C=CC(CCCCC)OC(=O)CCC	0
2?,4?,5-_trihydroxy-3,5?-diprenyl-6?,6?-dimethylpyrano[2?,3?:7,6]flavone|cudraflavone_G	13.8889	489.227	24.0723	0.00029	M+H	CC(C)=CCc1cc(-c2oc3cc4c(c(O)c3c(=O)c2CC=C(C)C)C=CC(C)(C)O4)c(O)cc1O	0
Glycerol_2-alkanoates_1-O-Î±-D-Galactopyranoside(2S-)	13.8286	541.321	18.5127	0.0163	M+H	CCCCC/C=C/C/C=C/C/C=C/C/C=C/CCCC(=O)OC(CO)COC1OC(CO)C(O)C(O)C1O	0
simplakidine_A	13.8258	436.255	20.5568	0.01428	M+H	CCC1C[C@@](C)(C[C@@H](CC)[C@H](O)CC(=O)O)OC1C(CC)c1cc[n+](C)cc1C(=O)[O-]	0
Microlin;_Mikrolin	13.7696	299.062	21.454	0.00627	M+H	C/C=C(\Cl)C1=CC(=O)[C@]23C[C@H]2[C@]2(C)CO[C@@]1(O)[C@@]3(O)O2	0
Ambruticin_VS-2	13.7279	531.4	22.4208	-0.00774	M+H	CC[C@H]1O[C@@H](/C(C)=C/[C@H](C)/C=C/[C@@H]2[C@@H](/C=C/[C@@H]3O[C@H](CC(=O)OC)C[C@H]([N+](C)(C)C)[C@H]3O)[C@@H]2C)CC=C1C	0
2,4-Dipentyl-1,3-dioxane_2',3'-Didehydro(Z-)	13.7123	227.202	21.4563	-0.00172	M+H	CC/C=C/CC1CCOC(CCCCC)O1	0
1-palmitoyl-2-linoleoyl-3-acetyl_glycerol|1-palmitoyl-2-linoleoyl-3-acetyl-rac-glycerol|1-palmitoyl-2-linoleoyl-3-acetylglycerol|1-palmitoyl-2-linoleyl-3-acetyl-glycerol|1-palmitoyl-2-linoleyl-3-acetylglycerol|octadeca-9,12-dienoic_acid_1-acetoxymethyl-2-hexadecanoyloxy-ethyl_ester|PLA	13.7105	318.264	23.3835	0.00354	M+2H	CCCCC/C=C\C/C=C\CCCCCCCC(=O)O[C@@H](COC(C)=O)COC(=O)CCCCCCCCCCCCCCC	0
2-(1,2-Dihydroxypropyl)-2,11-tetradecadien-13-ynoic_acid_Me_ester	13.709	309.206	24.5902	0.00029	M+H	C#C/C=C/CCCCCCC/C=C(\C(=O)OC)C(O)C(C)O	0
Calvine_Calvine	13.6742	240.196	22.425	0.00028	M+H	CCCCCC1CCCC2CC(=O)OCCN12	0
2-Phenylethylamine_N-Tridecanoyl	13.6633	318.263	23.4625	0.01628	M+H	CCCCCCCCCCCCC(=O)NCCc1ccccc1	0
Cholestane-3,7,26-triol_Tri-Ac	13.6104	274.202	18.3737	0.00256	M+2H	CC(=O)OCC(C)CCCC(C)C1CCC2C3C(OC(C)=O)CC4CC(OC(C)=O)CCC4(C)C3CCC12C	0
rolilaurin	13.6057	296.259	26.6608	-0.01244	M+2H	CCCCCCCCCCCC/C=C\CC[C@@H](O)[C@H]1CC[C@H]([C@H](O)CCCCCCCCCCC2=C[C@@H](C)OC2=O)O1	0
9-Geranyl-p-cymene_9-Geranyl-p-cymene	13.6006	271.227	26.7925	0.01529	M+H	CC(C)=CCC/C(C)=C\CCC(C)c1ccc(C)cc1	0
TG(14:0/18:3(9Z,12Z,15Z)/24:0)	13.5273	386.327	29.3948	0.00256	M+2H	CC/C=C\C/C=C\C/C=C\CCCCCCCC(=O)OC(COC(=O)CCCCCCCCCCCCC)COC(=O)CCCCCCCCCCCCCCCCCCCCCCC	0
Tris(butoxyethyl)phosphate;_Tris(2-butoxyethyl)_phosphate	13.5154	399.252	26.8438	-0.00173	M+H	CCCCOCCOP(=O)(OCCOCCCC)OCCOCCCC	0
24,25-Epidioxy-24,25-epoxy-24,25-secocycloartan-3-ol_Ac	13.4463	259.203	16.3113	-0.01044	M+2H	CC(=O)OC1CCC23CC24CCC2(C)C(C(C)CCC5OOC(C)(C)O5)CCC2(C)C4CCC3C1(C)C	0
Theonelladine_A_11,12-Didehydro	13.4285	287.233	16.3494	0.01528	M+H	NCCCCCCCCCCC#CCCc1cccnc1	0
3beta-(1-Pyrrolidinyl)-5alpha-pregnane-11,20-dione	13.3528	386.29	24.036	0.01527	M+H	CC(=O)[C@H]1CC[C@H]2[C@@H]3CC[C@H]4C[C@@H](N5CCCC5)CC[C@]4(C)[C@H]3C(=O)C[C@]12C	0
Amentol_chromane	13.3143	443.268	25.9415	0.01127	M+H	Cc1cc(O)cc2c1O[C@](C)(CC1=C[C@@]3(C)CCC[C@@]3(C)[C@]3(C[C@H](O)C(C)(C)O3)O1)CC2	0
Octadecanal_Oxime	13.265	284.295	30.117	0.00027	M+H	CCCCCCCCCCCCCCCCC/C=N/O	0
(9Z)-octadec-9-ynoic_acid_piperidine	13.2568	346.296	22.8362	0.01429	M+H	CCCCCC#CC/C=C\CCCCCCCC(=O)N1CCCCC1	0
Palustrisoic_acid_F	13.187	322.212	12.0794	0.00354	M+2H	C=C(CC[C@@H](C)[C@H]1CC[C@@]2(C)C3=C(CC(=O)[C@]12C)[C@@]1(C)CC[C@@H](OC(=O)C[C@@](C)(O)CC(=O)OC)C(C)(C)[C@@H]1CC3)[C@H](C)C(=O)O	0
Mollisinol_A	13.1787	327.254	26.5698	-0.00072	M+H	CCCCC/C=C/C[C@@H]1O[C@H]1[C@H](O)CCCCCCC(=O)OC	0
3-(10,13-Epoxytriacontyl)-2,5-dihydro-5-methyl-2(5H)-furanone_4R*,10R*,16S*,19R*,20R*-Pentahydroxy	13.1323	307.228	26.3593	0.01856	M+2H	CCCCCCCCCCCCC(O)C(O)CCC(O)C1CCC(CC(O)CCCCCC(O)CC2=CC(C)OC2=O)O1	0
Somaliensene_B	13.0866	341.317	28.963	0.00329	M+H	C=C(CC/C=C(\C)CC/C=C(\C)CCC=C(C)C)[C@@H]1CC=C(C)CC1	0
neochrome	13.0865	302.231	21.0908	-0.01342	M+2H	CC(/C=C/C=C(C)/C=C/[C@@H]1C(C)(C)C[C@H](O)C[C@@]1(C)O)=C\C=C\C=C(C)\C=C\C=C(/C)[C@@H]1C=C2C(C)(C)C[C@H](O)C[C@@]2(C)O1	0
2,4,10-Tetradecatrien-8-ynoic_acid_N-(2-Methylpropyl)amide	13.064	274.202	18.3737	0.01428	M+H	CCC/C=C/C#CCC/C=C/C=C/C(=O)NCC(C)C	0
Peddiea_factor_A_12-Deoxy	13.0455	264.141	19.7733	-0.01042	M+2H	C=C(C)C12CC(C)C34OC(/C=C/C=C/C=C/CCC)(OC1C3C1OC1(CO)C(O)C1(O)C(=O)C(C)=CC14)O2	0
CL(1'-[16:0/16:0],3'-[16:0/20:0])_1'-[1,2-dihexadecanoyl-sn-glycero-3-phospho],3'-[1-hexadecanoyl-2-eicosanoyl-sn-glycero-3-phospho]-sn-glycerol	12.9586	1410.05	29.0368	-0.0157	M+H	CCCCCCCCCCCCCCCCCCCC(=O)O[C@H](COC(=O)CCCCCCCCCCCCCCC)COP(=O)(O)OC[C@H](O)COP(=O)(O)OC[C@@H](COC(=O)CCCCCCCCCCCCCCC)OC(=O)CCCCCCCCCCCCCCC	0
2,3-Hexalobine_E_2,3-Hexalobine_E	12.9498	286.166	14.2327	0.01429	M+H	CC(C)(O)/C=C/c1[nH]c2ccccc2c1CC1OC1(C)C	0
17-hydroxy_stearic_acid_17-hydroxy-octadecanoic_acid	12.8713	301.286	24.9102	-0.01273	M+H	CC(O)CCCCCCCCCCCCCCCC(=O)O	0
5,8,12-Trihydroxy-9-octadecenoic_acid_5,8,12-Trihydroxy-9-octadecenoic_acid	12.8563	331.26	16.2199	-0.01173	M+H	CCCCCCC(O)C/C=C/C(O)CCC(O)CCCC(=O)O	0
1-methyl-2-(1-methyl-2-pyrrolidinyl)ethyl_6-deoxy-3-O((Z)-2-methyl-2-butenoyl)-alpha-galactopyranoside|1-methyl-2-(1-methyl-2-pyrrolidinyl)ethyl_6-deoxy-3-O<(Z)-2-methyl-2-butenoyl>-alpha-galactopyranoside	12.8508	372.221	13.51	0.01727	M+H	C/C=C(/C)C(=O)O[C@H]1[C@H](O)[C@H](O[C@H](C)C[C@H]2CCCN2C)O[C@@H](C)[C@H]1O	0
3,5,11,14,19-Pentahydroxybufa-20,22-dienolide_3-(12-Hydroxydodecanoyl)	12.8255	317.197	23.2882	0.01258	M+2H	CC12CC(O)C3C(CCC4(O)CC(OC(=O)CCCCCCCCCCCO)CCC34CO)C1(O)CCC2c1ccc(=O)oc1	0
Angiolam_A_9',10'-Dihydro	12.7552	590.39	22.5272	0.01527	M+H	CC/C=C(/C)C(O)CCC(C)/C=C/C1CCC(C)C(=O)CC(=O)NC(C)CCC(=O)C(C)C(O)C(C)/C=C(/C)C(=O)O1	0
hippolide_A	12.707	416.272	23.315	0.00728	M+H	CC(C)=CCC/C(C)=C/CC/C(C)=C/CCC1=CC[C@H]([C@@H]2CC(=O)NC2=O)O[C@@H]1O	0
Garcinenone_F_Garcinenone_F	12.6947	501.325	23.1	-0.00373	M+H	CC(C)=CCC/C(C)=C\CC1(C/C=C(/C)CO)C(=O)C(C(=O)C(C)C)=C(O)C2=C1OC(C(C)(C)O)C2	0
3alpha-Senecioyloxy-2beta-hydroxy-ent-labd-7-en-15-oic_acid-2-O-beta-fucopyranoside_methyl_ester	12.6725	291.196	26.2912	-0.01646	M+2H	COC(=O)C[C@H](C)CC[C@@H]1C(C)=CC[C@@H]2C(C)(C)[C@H](OC(=O)C=C(C)C)[C@@H](O[C@H]3O[C@@H](C)[C@@H](O)[C@@H](O)[C@@H]3O)C[C@@]12C	0
2,9-Pentadecadiene-12,14-diynoic_acid_2-Hydroxy-2-methylpropylamide	12.6277	302.198	18.4173	0.01328	M+H	C#CC#CC/C=C/CCCCC/C=C/C(=O)NCC(C)(C)O	0
3-(1-Hexenyl)-5-hydroxy-5-methyl-2-(5H)-	12.6159	199.137	18.52	-0.00371	M+H	CCCC/C=C/C1CC(C)(O)OC1=O	0
2-Amino-14-methyl-1,3,4-hexadecanetriol_2-Amino-14-methyl-1,3,4-hexadecanetriol	12.587	304.286	25.0787	-0.00173	M+H	CCC(C)CCCCCCCCCC(O)C(O)C(N)CO	0
Broussonetine_G_Broussonetine_G	12.5738	360.249	21.5377	-0.01071	M+H	OCC1NC(C(O)CCCCC2CCCC3(CCCO3)O2)C(O)C1O	0
Cycloart-23-ene-3,7,25,28-tetrol_3-Ketone,_25-Me_ether	12.5415	487.375	19.793	0.00328	M+H	COC(C)(C)/C=C/CC(C)C1CCC2(C)C3C(O)CC4C(C)(CO)C(=O)CCC45CC35CCC12C	0
2'-methylgrebustol_A|5,5'-(6Z)-tetradec-6-ene-1,14-diylbis(2-methylbenzene-1,3-diol)	12.5303	221.155	27.7015	-0.00244	M+2H	Cc1c(O)cc(CCCCC/C=C\CCCCCCCc2cc(O)c(C)c(O)c2)cc1O	0
(all-E)-octadeca-2,9,11,13,15-pentaenal|pseudogynoxal	12.5292	259.203	16.3113	0.00228	M+H	CC/C=C/C=C/C=C/C=C/CCCCC/C=C/C=O	0
2-Amino-1,3,4-hexadecanetriol_2-Amino-1,3,4-hexadecanetriol	12.5068	290.275	25.0232	-0.00571	M+H	CCCCCCCCCCCCC(O)C(O)C(N)CO	0
17-Hydroxyheptadecanal_17-Hydroxyheptadecanal	12.4851	271.275	24.5495	-0.01171	M+H	O=CCCCCCCCCCCCCCCCCO	0
2,6,10-Farnesatrien-1-oic_acid_6S,7S:10R,11-Diepoxide,_Me_ester	12.4839	283.202	18.8763	-0.01172	M+H	COC(=O)/C=C(/C)CCC1OC1(C)CCC1OC1(C)C	0
clusifoliol	12.4529	327.217	24.5583	0.01527	M+H	CC(C)=C/C=C/[C@]1(C)CCc2c(cc(C)c(CC=C(C)C)c2O)O1	0
Unknown_370	12.4081	301.212	18.0598	0.00854	M+2H	C=CC/C(C)=C/C=C/C=C(C)/C=C/C=C(\C)C(O)/C=C1/C(C)(C)CC(O)CC1(C)O	0
Destruxins_5'-Hydroxy	12.3919	610.372	26.9203	0.00927	M+H	CCC(C)C1NC(=O)C2CCCN2C(=O)C(CC(C)CO)OC(=O)CCNC(=O)C(C)N(C)C(=O)C(C(C)C)N(C)C1=O	0
3,7,16,18-Ophiobolatetraen-5-one_3,7,16,18-Ophiobolatetraen-5-one	12.3736	353.292	28.4147	-0.00771	M+H	CC(C)=C/C=C/C(C)C1CCC2(C)CC3C(C)=CC(=O)C3/C(C)=C\CC12	0
Methylpendolmycin	12.3716	384.274	22.153	-0.00971	M+H	C=CC(C)(C)c1ccc2c3c(c[nH]c13)C[C@@H](CO)NC(=O)[C@H]([C@@H](C)CC)N2C	0
cholest-5-en-3beta,7alpha-diol_3-oleate	12.3492	667.599	29.234	0.00328	M+H	CCCCCCCC/C=C\CCCCCCCC(=O)O[C@H]1CC[C@@]2(C)C(=C[C@@H](O)[C@@H]3[C@@H]2CC[C@@]2(C)[C@H]3CC[C@@H]2[C@H](C)CCCC(C)C)C1	0
(E,E)-2,4-decadienoic_acid_p-methoxyphenethylamide	12.2935	302.203	21.0667	0.00828	M+H	CCCCC/C=C/C=C/C(=O)NCCc1ccc(OC)cc1	0
29-Hydroxy-18-methyl-4,27-hentriacontadiene-2,30-diynoic_acid_27,28-Dihydro	12.2595	244.205	23.013	0.01156	M+2H	C#CC(O)CCCCCCCCCCC(C)CCCCCCCCCCCC/C=C/C#CC(=O)O	0
4-Hydroxy-2-methyl-6-nonylpiperidine_Oxo	12.2507	240.23	24.8255	0.00228	M+H	CCCCCCCCCC1CC(=O)CC(C)N1	0
7-Labdene-2,3,15-triol_15-Carboxylic_acid,_3-angeloyl,_2-O-Î²-D-glucopyranoside	12.221	292.168	24.235	0.01856	M+2H	C/C=C(/C)C(=O)OC1C(OC2OC(CO)C(O)C(O)C2O)CC2(C)C(CCC(C)CC(=O)O)C(C)=CCC2C1(C)C	0
22-deoxyvariabilin	12.2137	194.154	17.8922	-0.01146	M+2H	CC1=C/C(=C/C(C)CCC/C(C)=C/CC/C(C)=C/CCC2CCOC2)OC1=O	0
phlain_IV	12.1517	397.201	25.4843	0.00029	M+H	COc1ccc(/C=C/[C@H]2CO[C@@H](/C=C/c3ccc(OC)c(OC)c3)C2)cc1OC	0
3,4-Dimethyl-5-pentyl-2-furanheptanoic_acid	12.1458	299.233	21.3402	0.01356	M+2H	CCCCCc1oc(CCCCCCC(=O)O)c(C)c1C	0
10,11-Epoxy-7(14)-bisabolene-1,2,3,4,8-pentol_10,11-Epoxy-7(14)-bisabolene-1,2,3,4,8-pentol	12.133	303.18	20.874	0.00029	M+H	C=C(C(O)CC1OC1(C)C)C1CC(O)C(C)(O)C(O)C1O	0
(25R)-3beta-[(O-beta-D-glucopyranosyl-(1?6)-beta-D-glucopyranosyl)oxy]-26-[(beta-D-glucopyranosyl)oxy]-5alpha-cholestane-6,22-dione	12.1299	460.255	20.855	-0.01344	M+2H	C[C@H](C(=O)CC[C@@H](C)CO[C@@H]1O[C@H](CO)[C@@H](O)[C@H](O)[C@H]1O)[C@H]1CC[C@H]2[C@@H]3CC(=O)[C@H]4C[C@@H](O[C@@H]5O[C@H](CO[C@@H]6O[C@H](CO)[C@@H](O)[C@H](O)[C@H]6O)[C@@H](O)[C@H](O)[C@H]5O)CC[C@]4(C)[C@H]3CC[C@@]21C	0
Î²-Tocotrienol_Î²-Tocotrienol	12.1232	411.322	22.5305	0.00329	M+H	CC(C)=CCC/C(C)=C\CC/C(C)=C\CCC1(C)CCc2c(C)c(O)cc(C)c2O1	0
4-Hydroxy-2-pyrrolidinecarboxylic_acid_N-Heptyl	12.1016	230.176	17.4008	-0.00071	M+H	CCCCCCCN1CC(O)CC1C(=O)O	0
diacetyl_obscuraminol_A	12.1001	362.253	18.7223	0.01629	M+H	CC/C=C\C/C=C\C/C=C\C/C=C\CC[C@@H](OC(C)=O)[C@H](C)NC(C)=O	0
Kushenol_M_2'',3''-Dihydro,_3''-hydroxy	12.051	264.139	19.6708	-0.00646	M+2H	C=C(C)C(CC=C(C)C)Cc1c(O)c(CCC(C)(C)O)c(O)c2c1OC(c1ccc(O)cc1O)C(O)C2=O	0
DKxanthene_530	12.044	531.275	25.0415	-0.01474	M+H	C/C(=C\C=C\C=C\C=C\C=C\C=C\C=C\[C@H]1N=C(/C=C/c2ccc[nH]2)O[C@@H]1C)C(=O)NC(CC(N)=O)C(=O)O	0
7,16,28-Hentriacontatriene-2,4,30-triyne-1,6-diol_7,16,28-Hentriacontatriene-2,4,30-triyne-1,6-diol	12.0439	226.181	17.121	0.00256	M+2H	C#C/C=C/CCCCCCCCCC/C=C/CCCCCCC/C=C/C(O)C#CC#CCO	0
Aspergilone_A_Aspergilone_A	12.037	387.181	23.9875	0.01428	M+H	CC1=C2C(=COC(C)C2C)C(=O)C(Cc2ccccc2)(Cc2ccccc2)C1=O	0
2,29-Diamino-4,6,10,13,16,19,22,26-triacontaoctaene-3,28-diol_2,29-Diamino-4,6,10,13,16,19,22,26-triacontaoctaene-3,28-diol	12.0177	469.363	23.9818	0.01627	M+H	CC(N)C(O)/C=C/C=C/CC/C=C/C/C=C/C/C=C/C/C=C/C/C=C/CC/C=C/C(O)C(C)N	0
6-Acetyl-2,2-dimethyl-2H-1-benzopyran_6-Acetyl-2,2-dimethyl-2H-1-benzopyran	11.9575	203.107	26.8387	-0.00071	M+H	CC(=O)c1ccc2c(c1)C=CC(C)(C)O2	0
PG(P-16:0/15:0)_1-(1Z-hexadecenyl)-2-pentadecanoyl-glycero-3-phospho-(1'-sn-glycerol)	11.9335	693.524	27.4635	-0.01771	M+H	CCCCCCCCCCCCCC/C=C\OC[C@H](COP(=O)(O)OC[C@@H](O)CO)OC(=O)CCCCCCCCCCCCCC	0
PA(18:0/20:5(5Z,8Z,11Z,14Z,17Z))_1-octadecanoyl-2-(5Z,8Z,11Z,14Z,17Z-eicosapentaenoyl)-glycero-3-phosphate	11.9285	362.253	15.0176	-0.00242	M+2H	CC/C=C\C/C=C\C/C=C\C/C=C\C/C=C\CCCC(=O)O[C@H](COC(=O)CCCCCCCCCCCCCCCCC)COP(=O)(O)O	0
E'15-deoxylankamycin'	11.9219	409.243	17.2963	0.01554	M+2H	CC[C@H](C)[C@H]1OC(=O)[C@H](C)[C@@H](O[C@@H]2C[C@@](C)(OC)[C@@H](OC(C)=O)[C@@H](C)O2)[C@H](C)[C@@H](O[C@H]2O[C@@H](C)C[C@H](OC)[C@H]2O)[C@@H](C)C[C@](C)(O)C(=O)[C@H](C)[C@@H](OC(C)=O)[C@H]1C	0
Sibogol_A_Sibogol_A	11.9096	214.18	19.1987	0.00458	M+2H	CCC(CCC(C)C1CCC2C(CCc3cc(O)ccc3C)C(=O)CCC12C)C(C)C	0
Retrofractamides_Retrofractamide_D	11.9065	342.192	25.1505	0.01429	M+H	CC(C)CNC(=O)/C=C/C=C/CCC/C=C/c1ccc2c(c1)OCO2	0
1,1',2,2'-Tetrahydro-1,1'-dihydroxylycopene_1,1',2,2'-Tetrahydro-1,1'-dihydroxylycopene	11.9035	287.233	16.3494	0.00756	M+2H	C/C(=C/C=C/C=C(C)/C=C/C=C(C)/C=C/C=C/C/C=C/C=C/C/C=C/C=C(/C)CCCC(C)(C)O)CCCC(C)(C)O	0
methyl_3,11-dioxo-4alpha-methylergosta-8,24(28)-dien-26-oate|methylantcinate_A	11.8904	242.176	9.84397	0.00258	M+2H	C=C(CC[C@@H](C)[C@H]1CCC[C@H]2C3=C(C(=O)C[C@@]21C)[C@@]1(C)CCC(=O)[C@@H](C)[C@@H]1CC3)[C@H](C)C(=O)OC	0
3-(14-Nitro-3-tetradecenyl)pyridine_3',4'-Didehydro	11.886	317.237	13.5218	-0.01472	M+H	O=[N+]([O-])CCCCCCCCCCC#CCCc1cccnc1	0
25-azavitamin_D3_/_25-azacholecalciferol_(5Z,7E)-(3S)-25-aza-9,10-seco-5,7,10(19)-cholestatrien-3-ol	11.8217	386.327	29.3948	0.01428	M+H	C=C1CC[C@H](O)C/C1=C/C=C1\CCC[C@@]2(C)[C@H]1CC[C@@H]2[C@H](C)CCCN(C)C	0
TG(16:0/16:0/20:2(11Z,14Z))[iso3]_1,2-dihexadecanoyl-3-(11Z,14Z-eicosadienoyl)-sn-glycerol	11.8064	430.39	30.367	0.00254	M+2H	CCCCC/C=C\C/C=C\CCCCCCCCCC(=O)OC[C@@H](COC(=O)CCCCCCCCCCCCCCC)OC(=O)CCCCCCCCCCCCCCC	0
2-Hydroxy-1-octyl-nonadec-18-enyl-(Z)oc	11.7354	675.676	31.7502	-0.01075	M+H	C=CCCCCCCCCCCCCCCCC(O)C(CCCCCCCC)OC(=O)CCCCCCC/C=C/CCCCCCCC	0
5-Formyl-1H-pyrrole-2-alkanenitriles_5-Formyl-1H-pyrrole-2-hexadecanenitrile	11.7135	331.26	16.886	0.01427	M+H	N#CCCCCCCCCCCCCCCCc1ccc(C=O)[nH]1	0
6'-Apo-Ïˆ-caroten-6'-al_6'-Carboxylic_acid	11.7102	230.176	17.4008	-0.01942	M+2H	CC(C)=CCC/C(C)=C\C=C\C(C)=C\C=C\C(C)=C\C=C\C=C(C)\C=C\C=C(C)\C=C\C(=O)O	0
1-Pentadecylamine_N-Benzyl,_N-Me	11.6746	332.327	28.3968	0.00428	M+H	CCCCCCCCCCCCCCCN(C)Cc1ccccc1	0
henricioside_H3	11.6452	321.207	16.0847	0.01956	M+2H	COC1C(O)COC(O[C@@H]2C=C3[C@H](O)CC4(O)C(CC[C@@]5(C)[C@H]4[C@@H](O)[C@H](O)[C@@H]5[C@H](C)CC[C@@H](C)[C@@H](C)CO)[C@@]3(C)CC2)C1OC	0
14,21-Epoxy-24-norchola-20,22-diene-3,5-diol_14,21-Epoxy-24-norchola-20,22-diene-3,5-diol	11.6138	359.255	19.9747	0.00328	M+H	C=CC1=COC23CCC1C2(C)CCC1C3CCC2(O)CC(O)CCC12C	0
2,4,8-Eicosatrienoic_acid_isobutylamide	11.6062	362.327	24.9532	0.01428	M+H	CCCCCCCCCCC/C=C\CC/C=C/C=C\C(O)=N\CC(C)C	0
5,6-Dioxo-1,4-dioxin-2-dodecanoic_acid_8E-Undecenyl_ester	11.5887	234.17	18.9082	0.00356	M+2H	CC/C=C/CCCCCCCOC(=O)CCCCCCCCCCCC1COC(=O)C(=O)O1	0
PA(12:0/17:2(9Z,12Z))_1-dodecanoyl-2-(9Z,12Z-heptadecadienoyl)-glycero-3-phosphate	11.5715	302.203	21.0667	0.00356	M+2H	CCCC/C=C\C/C=C\CCCCCCCC(=O)O[C@H](COC(=O)CCCCCCCCCCC)COP(=O)(O)O	0
crispatene	11.5542	399.251	26.8905	0.00227	M+H	CCC(=O)[C@H](C)/C=C(\C)[C@H]1C(C)=C[C@@]2(C)[C@@H]1[C@]2(C)c1oc(OC)c(C)c(=O)c1C	0
2-Methyl-2-(polyprenylmethyl)-2H-1-benzopyran-6-ol_7-Methoxy	11.5375	274.202	18.297	0.01756	M+2H	COc1cc2c(cc1O)C=CC(C)(CC/C=C(/C)CC/C=C(/C)CC/C=C(/C)CC/C=C(/C)CCC=C(C)C)O2	0
Vittatalactone_Vittatalactone	11.388	255.232	26.4283	0.00029	M+H	CC(C)CC(C)CC(C)CC(C)C1OC(=O)C1C	0
4alpha-methyl-2alpha,3beta,21-trihydroxy-5alpha-ergost-7,24(28)-diene|fruticoside_A	11.372	445.363	18.0782	0.00427	M+H	C=C(CC[C@@H](CO)[C@H]1CC[C@H]2C3=CC[C@H]4[C@H](C)[C@@H](O)[C@H](O)C[C@]4(C)[C@H]3CC[C@@]21C)C(C)C	0
1,8,15-Heptadecatriene-11,13-diyne,_9CI_1,8,15-Heptadecatriene-11,13-diyne,_9CI	11.3659	227.177	23.5605	0.00228	M+H	C=CCCCCC/C=C/CC#CC#C/C=C/C	0
3-Hydroxy-25-methyl-24-methylenelanost-8-en-30-oic_acid_3-Hydroxy-25-methyl-24-methylenelanost-8-en-30-oic_acid	11.351	485.395	22.3987	0.00429	M+H	C=C(CCC(C)C1CCC2(C(=O)O)C3=C(CCC12C)C1(C)CCC(O)C(C)(C)C1CC3)C(C)(C)C	0
calvine	11.3404	240.196	22.5278	0.00028	M+H	CCCCC[C@@H]1CCC[C@@H]2CC(=O)OCCN12	0
13-Hydroxy-prethyrsenol	11.3154	637.306	28.5178	-0.01175	M+H	CC(C)(O)[C@H]1CC[C@](C)([C@@H](O)CC[C@@H](CO)C(=O)[C@H](O)C[C@H]2O[C@@H]([C@]3(C)CC[C@@H](Br)C(C)(C)O3)CC[C@]2(C)O)O1	0
17-Hydroxy-4,7,10,13,15,19-docosahexaenoic_acid_17-Hydroxy-4,7,10,13,15,19-docosahexaenoic_acid	11.3108	345.239	17.4415	0.00327	M+H	CC/C=C/CC(O)/C=C/C=C/C/C=C/C/C=C/C/C=C/CCC(=O)O	0
2-Amino-12-eicosene-1,3,4-triol_2-Amino-12-eicosene-1,3,4-triol	11.2556	344.317	28.155	-0.00071	M+H	CCCCCCC/C=C/CCCCCCCC(O)C(O)C(N)CO	0
dichapetalin_C	11.2384	317.198	22.6998	-0.01044	M+2H	COC(=O)[C@H](CC(=O)C[C@@](C)(O)CO)[C@@H]1CC[C@]23C[C@]12C=C[C@@H]1[C@@]2(C)CC=C4C[C@@H](c5ccccc5)OC[C@]4(C)[C@@H]2C[C@@H](O)[C@]13C	0
Broussonetinine_A_4-Epimer,_10'S-alcohol	11.1955	346.241	20.5217	0.01828	M+H	OCCCC(O)CCCCC/C=C/CCC1NC(CO)C(O)C1O	0
-_9,12,15-Eicosatriynoic_acid	11.157	301.212	18.0598	0.00427	M+H	CCCCC#CCC#CCC#CCCCCCCCC(=O)O	0
PGE2-EA_N-(11R,15S-dihydroxy-9-oxo-5Z,13E-prostadienoyl)-ethanolamine	11.0669	396.275	25.0447	-0.00071	M+H	CCCCC[C@H](O)/C=C/[C@H]1[C@H](O)CC(=O)[C@@H]1C/C=C\CCCC(=O)NCCO	0
2,4-Dimethylbenzaldehyde	11.0665	135.081	25.4745	-0.00071	M+H	Cc1ccc(C=O)c(C)c1	0
Glycerol_trialkanoates_(triacid)_Glycerol_1-octadecanoate_2-tetradecanoate_3-dodecanoate	11.0477	376.342	29.4553	0.00454	M+2H	CCCCCCCCCCCCCCCCCC(=O)OCC(COC(=O)CCCCCCCCCCC)OC(=O)CCCCCCCCCCCCC	0
3,6,8-Dodecatrien-1-ol_(3Z,6Z,8Z)-form	11.0426	181.16	20.148	-0.00172	M+H	CCC/C=C/C=C/C/C=C/CCO	0
Pteroenone_Pteroenone	11.0263	225.196	22.2138	-0.01072	M+H	C/C=C(C)/C=C(/C)C(O)C(C)C(=O)CCC	0
Granatomycin_D_4-Hydroxy	11.0106	463.131	27.8905	-0.00773	M+H	CC1OC(CC(=O)O)C(O)C2=C1C(=O)c1c(O)c3c(c(O)c1C2=O)C1CC(O)C3(O)C(C)O1	0
4-Deoxy-8-[2-Oxo-3-piperidinyl]amino]-8-oxooctyl5,9-anhydro-2,3,8-trideoxy-8-(5-hydroxy-4-methyl-2-hexenyl)-3-methyl-DL-glycero-LD-allo-non-2-enonoate	10.949	284.186	19.078	-0.00044	M+2H	C/C(=C\C(=O)OCCCCCCCC(=O)N[C@@H]1CCCNC1=O)C[C@@H]1OC[C@H](C/C=C/[C@@H](C)[C@H](C)O)[C@@H](O)[C@H]1O	0
bisbakuchiol_A	10.9231	272.185	20.9758	-0.01544	M+2H	C=C[C@@](C)(/C=C/c1ccc2c(c1)O[C@@H](c1ccc(O)c(O)c1)[C@H]([C@](C)(C=C)CCC=C(C)C)O2)CCC=C(C)C	0
Lanost-5-ene-3,26-diol_3-(9-Hexadecenoyl)	10.9123	341.317	28.9878	-0.00842	M+2H	CCCCCC/C=C/CCCCCCCC(=O)OC1CCC2(C)C(=CCC3C2CCC2(C)C(C(C)CCCC(C)CO)CCC32C)C1(C)C	0
1-(2-hydroxyethyl)-2-(12-aminotridecyl)pyrrolidine	10.8982	313.317	26.256	0.00429	M+H	C[C@H](N)CCCCCCCCCCC[C@H]1CCCN1CCO	0
5,8-Epidioxy-23-methylergosta-6,22-dien-3-ol_3-O-Sulfate	10.8925	262.157	18.897	0.00254	M+2H	C/C(=C/C(C)C1CCC2C1(C)CCC1C23C=CC2(CC(OS(=O)(=O)O)CCC12C)OO3)C(C)C(C)C	0
C17_Sphinganine_heptadecasphinganine	10.8907	288.283	23.3002	0.00629	M+H	CCCCCCCCCCCCCC[C@@H](O)[C@@H](N)CO	0
no_trivial_name	10.8545	403.233	27.867	0.01528	M+H	CC(=O)O/C=C/C(=C/OC(C)=O)CC/C=C(\C)CC/C=C(/C=O)CCC=C(C)C	0
Ebelactone_B	10.8083	353.276	28.529	-0.00772	M+H	CC[C@@H]1C(=O)O[C@H]1[C@@H](C)C/C(C)=C/[C@@H](C)C(=O)[C@@H](C)[C@H](O)[C@H](C)CC	0
Rhopaloic_acid_A_6,7-Didehydro	10.7735	373.269	21.6163	0.00427	M+H	C=C(C(=O)O)C1CC=C(CC/C=C(/C)CC/C=C(/C)CCC=C(C)C)CO1	0
(Z,Z,E,E,E)-1,4-epoxy-16-hydroxyheneicos-1,3,12,14,18-pentaene|1,4-Epoxy-16-hydroxyheneicos-1,3,12,14,18-pentaene	10.7587	317.244	14.6636	0.00329	M+H	CC/C=C/C[C@@H](O)/C=C/C=C/CCCCCCCc1ccco1	0
(1R,2S,3R,4aR,5R,8aR)-5-[2-(furan-3-yl)ethyl]decahydro-1-(hydroxymethyl)-4a-methyl-6-methylidenenaphthalene-2,3-diol|austroeupatol	10.7463	321.22	16.6803	-0.01372	M+H	C=C1CC[C@@H]2[C@H](CO)[C@H](O)[C@H](O)C[C@@]2(C)[C@@H]1CCc1ccoc1	0
5-Formyl-1H-pyrrole-2-alkanenitriles_11',12'Z,14',15'Z-Tetradehydro	10.7429	383.29	20.3627	0.01527	M+H	N#CCCCC/C=C/C/C=C/CCCCCCCCCCc1ccc(C=O)[nH]1	0
sarcotin_J	10.7335	188.128	27.618	0.00454	M+2H	COC(=O)[C@@H](O)C/C(C)=C\CCC(C)/C=C/C=C(\C)CCCc1ccoc1	0
16-oxo-octadecanoic_acid_methyl_ester|16-Oxo-octadecansaeure-methylester|16-Oxo-octadecansaeuremethylester|16-Oxo-stearinsaeuremethylester|16-Oxooctadecanoic_acid_methyl_ester|Methyl-16-oxo-octadecanoat|Methyl-16-oxostearat	10.6684	313.275	28.599	-0.00171	M+H	CCC(=O)CCCCCCCCCCCCCCC(=O)OC	0
N-palmitoyl_phenylalanine_N-hexadecanoyl-phenylalanine	10.6562	404.301	25.836	0.01529	M+H	CCCCCCCCCCCCCCCC(=O)N[C@@H](Cc1ccccc1)C(=O)O	0
simplexin_D	10.6549	321.199	16.2562	-0.00146	M+2H	CCCC(=O)O[C@H]1[C@H](C(C)C)[C@@H]2[C@@H]([C@H]3C[C@](C)(O)[C@@H](OC(=O)CCC)CC[C@@](C)(OC(=O)CCC)[C@@H]2O3)[C@](C)(O)[C@@H]1OC(C)=O	0
Averufanin_(+)-form	10.6524	371.102	28.7405	0.01029	M+H	CC1CCCC(c2c(O)cc3c(c2O)C(=O)c2c(O)cc(O)cc2C3=O)O1	0
Demethylfurospongin_3_Demethylfurospongin_3	10.6452	415.233	21.7407	0.01528	M+H	C/C(=C/CC/C(=C/CC/C(C)=C\CCc1ccoc1)C(=O)O)CC/C=C(/C)C(=O)O	0
Laurol_Laurol	10.6325	217.159	27.512	-0.00072	M+H	Cc1ccc(C2(C)CC3OC3(C)C2C)cc1	0
1-Piperoylpiperidine_2,3,4,5-Tetrahydro	10.618	290.189	11.1845	-0.01372	M+H	O=C(CCCCc1ccc2c(c1)OCO2)N1CCCCC1	0
tetradeca-2E,4E,10Z-trien-8-ynoic_acid_pyrrolidide	10.6165	272.185	20.9758	0.01628	M+H	CCC/C=C\C#CCC/C=C/C=C/C(=O)N1CCCC1	0
Pyrrocidine_B_17,18-Didehydro,_17Î±,18Î±-epoxide	10.6109	504.272	23.9052	0.00228	M+H	C=CC1C=C(C)C2C3C(Oc4ccc(cc4)CC4(O)NC(=O)C5(OC45)C(=O)C13)C1C(C)CC(C)CC21C	0
<6>-acetylgingerol|acetoxy-[6]-gingerol	10.6091	337.186	13.3395	0.01528	M+H	CCCCC[C@H](CC(=O)CCc1ccc(O)c(OC)c1)OC(C)=O	0
TG(17:0/22:5(7Z,10Z,13Z,16Z,19Z)/22:5(7Z,10Z,13Z,16Z,19Z))[iso3]_1-heptadecanoyl-2,3-di-(7Z,10Z,13Z,16Z,19Z-docosapentaenoyl)-sn-glycerol	10.5375	485.395	22.3987	0.00758	M+2H	CC/C=C\C/C=C\C/C=C\C/C=C\C/C=C\CCCCCC(=O)OC[C@@H](COC(=O)CCCCCCCCCCCCCCCC)OC(=O)CCCCC/C=C\C/C=C\C/C=C\C/C=C\C/C=C\CC	0
Arachidonoyl_amine_5Z,8Z,11Z,14Z-eicosatetraenoyl_amine	10.5288	304.261	27.6665	0.00229	M+H	CCCCC/C=C\C/C=C\C/C=C\C/C=C\CCCC(N)=O	0
(all-E)-2,6,10,14,18,22,26,30,34-nonamethyl-pentatriaconta-1,5,9,13,17,21,25,29,33-nonaene|(all-E)-norsolanesene|Nor-solanesen|Norsolanesene	10.5251	301.286	24.9102	0.00554	M+2H	C=C(C)CC/C=C(\C)CC/C=C(\C)CC/C=C(\C)CC/C=C(\C)CC/C=C(\C)CC/C=C(\C)CC/C=C(\C)CCC=C(C)C	0
PS(P-16:0/15:0)_1-(1Z-hexadecenyl)-2-pentadecanoyl-glycero-3-phosphoserine	10.5103	706.503	27.3263	-0.00171	M+H	CCCCCCCCCCCCCC/C=C\OC[C@H](COP(=O)(O)OC[C@H](N)C(=O)O)OC(=O)CCCCCCCCCCCCCC	0
wutaiensol_methyl_ether	10.4974	279.16	27.0505	-0.00072	M+H	COC/C=C/c1cc2c(c(OC)c1)O[C@H](C(C)(C)O)C2	0
batzellaside_C	10.4951	346.295	23.2112	0.00027	M+H	CCCCCCCCCCCC(O)C[C@H]1CC(O)[C@@H](O)C(CO)N1	0
Stigmasta-5,25-dien-3-ol_3-O-Î²-D-Glucopyranoside	10.459	288.211	19.2675	0.01556	M+2H	C=C(C)C(CC)CCC(C)C1CCC2C3CC=C4CC(OC5OC(CO)C(O)C(O)C5O)CCC4(C)C3CCC12C	0
Deciduaterpenolide_E_Deciduaterpenolide_E	10.3655	281.17	25.1133	0.00954	M+2H	CCCC1CCC(/C(=C\CCC(CC(=O)CC(C)CC(O)CC2=C(C)C(=O)C=CC2(C)C)C(=O)O)CO)OC1=O	0
9,12,15-Octadecatrienal_9,12,15-Octadecatrienal	10.3529	263.238	28.0132	-0.00073	M+H	CC/C=C/C/C=C/C/C=C/CCCCCCCC=O	0
trikentriorhodin	10.3173	284.186	19.2308	0.01856	M+2H	CC(/C=C/C=C(C)/C=C/c1ccc(C)c(C)c1C)=C\C=C\C=C(C)\C=C\C=C(C)\C(O)=C\C(=O)[C@@H]1C[C@H](O)CC1(C)C	0
8,9-Epoxy-3-dolabellene-2,7,16,18-tetrol_16-(3-Hydroxy-3-methylglutaryl),_2-Ac	10.2757	541.294	20.2712	0.00627	M+H	CC(=O)OC1/C=C(\COC(=O)CC(C)(O)CC(=O)O)CCC(O)C2(C)OC2CC2C(C(C)(C)O)CCC12C	0
Tetradecanedioic_acid,_9CI_Tetradecanedioic_acid,_9CI	10.2669	259.19	27.0722	0.00028	M+H	O=C(O)CCCCCCCCCCCCC(=O)O	0
Nigramide_N_Nigramide_N	10.259	509.355	19.9413	-0.01773	M+H	CCCCC/C=C/C1C(C(=O)N2CCCCC2)C=CC(c2ccc3c(c2)OCO3)C1C(=O)NCC(C)C	0
2-Methyl-2-(polyprenylmethyl)-2H-1-benzopyran-6-ol_3,4-Dihydro	10.2447	226.182	29.2735	0.00054	M+2H	CC(C)=CCC/C(C)=C\CC/C(C)=C\CC/C(C)=C\CCC1(C)CCc2cc(O)ccc2O1	0
Plakortone_L_15,16,17,18-Tetradehydro(E,E)	10.2279	199.134	18.4738	0.01256	M+2H	CC1(CCCCCCCC/C=C/C=C/c2ccccc2)CC2(C)OC(=O)CC2O1	0
heitziamide_B	10.214	264.142	19.4693	-0.01872	M+H	CC(C)CNC(=O)/C=C/c1cc(O)c2c(c1)OCO2	0
6-Butyl-6-ethyl-4-ethylidene-1,2-dioxan-3-acetic_acid_6-Butyl-6-ethyl-4-ethylidene-1,2-dioxan-3-acetic_acid	10.128	257.186	9.17508	-0.01172	M+H	C/C=C1/CC(CC)(CCCC)OOC1CC(=O)O	0
Monensin,_9CI,_BAN,_INN,_USAN_26-Deoxy	10.0733	321.22	16.6803	-0.00644	M+2H	COC(C(C)C(=O)O)C(C)C1OC2(CCC(C)(C3CCC(C)(C4OC(C5OC(C)(O)C(C)CC5C)CC4C)O3)O2)CC(O)C1C	0
4-(10-Phenyldecyl)-1,2-benzenediol,_9CI_4-(10-Phenyldecyl)-1,2-benzenediol,_9CI	10.062	327.229	18.5687	0.00328	M+H	Oc1ccc(CCCCCCCCCCc2ccccc2)cc1O	0
5-Hexyl-1,4-dioxan-2-one	10.0162	245.19	23.928	0.00028	M+H	CCCCCCC1COC(=O)CO1	0
Ircinol_Ircinol	10.0113	228.196	29.2477	0.00356	M+2H	C/C(=C/CC/C(C)=C\CCc1ccoc1)CC/C=C(/C)CC/C=C(/C)CCCC(C)CCO	0
2-Amino-14,16-dimethyl-3-octadecanol_2-Amino-14,16-dimethyl-3-octadecanol	10.0034	314.342	28.9575	-0.00073	M+H	CCC(C)CC(C)CCCCCCCCCCC(O)C(C)N	0
